# Supplementary material for: Research on the allocation mechanism of grassland ecological compensation among different industries based on ecosystem product value accounting
Source: PLoS One. 2026 May 15;21(5):e0349316. doi: 10.1371/journal.pone.0349316 (PMC13178973; doi:10.1371/journal.pone.0349316)
Supplement: S1 File — (ZIP) [file pone.0349316.s001.zip]

Archive with 15 entries (11 files):
- Dataset/
- Dataset/Ecological compensation for animal husbandry/
- Dataset/Ecological compensation for animal husbandry/carbon sequestration and oxygen release.xlsx
- Dataset/Ecological compensation for animal husbandry/direct product.xlsx
- Dataset/Ecological compensation in tourism industry/
- Dataset/Ecological compensation in tourism industry/Calculate weights using the entropy weight method.xlsx
- Dataset/Ecological compensation in tourism industry/carbon sequestration and oxygen release.xlsx
- Dataset/Ecological compensation in tourism industry/soil conservation.xlsx
- Dataset/Ecological compensation in tourism industry/water conservation.xlsx
- Dataset/Industrial ecological compensation/
- Dataset/Industrial ecological compensation/air purification.xlsx
- Dataset/Industrial ecological compensation/carbon sequestration and oxygen release.xlsx
- Dataset/Industrial ecological compensation/water conservation.xlsx
- Dataset/Research area code.xlsx
- Dataset/output value.xlsx
