# Supplementary material for: Research on the allocation mechanism of grassland ecological compensation among different industries based on ecosystem product value accounting
Source: PLoS One. 2026 May 15;21(5):e0349316. doi: 10.1371/journal.pone.0349316 (PMC13178973; doi:10.1371/journal.pone.0349316)
Supplement: S1 File — (ZIP) [file pone.0349316.s001.zip › Dataset/Ecological compensation for animal husbandry/carbon sequestration and oxygen release.xlsx]

## Sheet: industry proportion
ID	2013	2014	2015	2016	2017	2018	2019	2020	2021	2022	2023
1	0.0438514	0.0435273	0.036719	0.0337828	0.0372003	0.0408396	0.0450027	0.0438832	0.0480811	0.0439474	0.0421335
2	0.0298402	0.0277	0.0271	0.0246	0.0309	0.0353	0.0377	0.0349	0.0354	0.0317	0.0312705
3	0.00884875	0.0079	0.0084	0.0085	0.0101	0.0095	0.0106	0.0084	0.0098	0.0113	0.0140202
4	0.162832	0.1543	0.1488	0.1512	0.1974	0.1893	0.1962	0.1904	0.2095	0.2095	0.206839
5	0.153217	0.1418	0.1436	0.1348	0.2079	0.2228	0.2389	0.236	0.2556	0.2531	0.255724
6	0.0260548	0.0246	0.0234	0.0244	0.0312	0.0343	0.0385	0.0316	0.0347	0.0346	0.0341628
7	0.180878	0.1721	0.1649	0.1533	0.2148	0.2339	0.2483	0.2413	0.2532	0.2481	0.233199
8	0.203433	0.1942	0.1867	0.1728	0.2266	0.2297	0.2528	0.2492	0.2706	0.2669	0.264509
9	0.158945	0.151	0.1449	0.1363	0.1592	0.1586	0.1668	0.166	0.1741	0.1713	0.1606
10	0.276104	0.249144	0.436629	0.300321	0.316595	0.329673	0.344977	0.34784	0.371576	0.36836	0.334873
11	0.115924	0.105226	0.110281	0.128889	0.15658	0.154222	0.160626	0.145238	0.148384	0.147116	0.145183
12	0.054304	0.047619	0.0525508	0.0516921	0.0498221	0.0480867	0.0580709	0.0544554	0.060167	0.062963	0.0894368
13	0.0403662	0.0372	0.0367	0.0356	0.0338	0.0327	0.0331	0.0337	0.0358	0.0358	0.033534
14	0.175868	0.166667	0.160178	0.1644	0.16	0.1549	0.1466	0.1494	0.1591	0.1602	0.163213
15	0.179169	0.176627	0.159039	0.151351	0.1472	0.1314	0.1225	0.1182	0.1175	0.1271	0.127147
16	0.0938371	0.0909091	0.0826384	0.0820896	0.0748	0.0654	0.0629	0.0622	0.0641	0.066	0.0675181
17	0.053681	0.0514706	0.0479361	0.0464241	0.0449	0.036	0.0378	0.0379	0.0407	0.0565	0.0604428
18	0.187518	0.178188	0.169525	0.157025	0.1445	0.1258	0.1254	0	0.1445	0.1637	0.171633
19	0.156538	0.150685	0.139277	0.140127	0.133858	0.132353	0.126298	0.112696	0.111402	0.101512	0.101086
20	0.037081	0.0351	0.0331	0.0314	0.0358	0.0388	0.0415	0.0381	0.0383	0.0362	0.0303315
21	0.151236	0.1431	0.1384	0.13	0.1403	0.1403	0.1498	0.1459	0.1578	0.1612	0.144839
22	0.205876	0.178263	0.206547	0.238905	0.260165	0.279389	0.311422	0.301892	0.310807	0.299924	0.248468
23	0.284207	0.269654	0.263359	0.257562	0.257891	0.258148	0.276716	0.279131	0.290107	0.282718	0.236265
24	0.241329	0.222611	0.230159	0.237416	0.24404	0.249571	0.27097	0.266464	0.269736	0.261989	0.22199
25	0.181283	0.164844	0.171671	0.178207	0.180151	0.18172	0.199673	0.194639	0.188619	0.151957	0.535381
26	0.447005	0.424703	0.428766	0.432588	0.586108	0.702113	0.620201	0.58903	0.608052	0.591483	0.607884
27	0.060824	0.056071	0.056711	0.0559874	0.053353	0.0601006	0.0669076	0.0609291	0.0575033	0.0626909	0.0585342
28	0.0126913	0.0111	0.012	0.0115	0.0082	0.008	0.0081	0.0076	0.008	0.0079	0.00721209
29	0.00910487	0.0082	0.0086	0.00678764	0.0056	0.0166	0.0191	0.0195	0.0156	0.0178	0.0159005
30	0.236946	0.222222	0.221592	0.185627	0.1595	0.1393	0.1608	0.1547	0.1418	0.1362	0.118112
31	0.0970859	0.0913838	0.0884164	0.0811904	0.0757	0.0684	0.074	0.0633	0.0532	0.0493	0.044283
32	0.217856	0.208255	0.199607	0.180805	0.165428	0.170134	0.174771	0.163142	0.137731	0.126853	0.113064
33	0.207981	0.195122	0.191575	0.192575	0.193286	0.206449	0.217979	0.226927	0.211394	0.220686	0.217557
34	0.237409	0.225602	0.220002	0.183389	0.151144	0.194386	0.172373	0.157183	0.143351	0.144704	0.122857
35	0.324625	0.317664	0.294047	0.27057	0.252457	0.244507	0.238295	0.253263	0.252538	0.252538	0.218359
36	0.17258	0.171461	0.149706	0.133322	0.120568	0.112461	0.106284	0.118732	0.123572	0.126613	0.108042
37	0.380149	0.378671	0.342195	0.305679	0.277867	0.28278	0.287117	0.297949	0.308865	0.32694	0.288397
38	0.311025	0.31068	0.272543	0.245562	0.224695	0.203897	0.188255	0.211092	0.219019	0.222681	0.217786
39	0.321233	0.314894	0.28965	0.270962	0.255731	0.25211	0.24914	0.259244	0.26042	0.260723	0.228628
40	0.397069	0.36811	0.382238	0.346941	0.309688	0.363365	0.402186	0.419077	0.423445	0.412934	0.373218
41	0.245573	0.233831	0.225035	0.199964	0.180788	0.177443	0.174603	0.151943	0.153736	0.172128	0.149447

## Sheet: supply
ID	2013	2014	2015	2016	2017	2018	2019	2020	2021	2022	2023		unit: ton
1	4.54839e+07	4.16094e+07	3.91744e+07	4.6717e+07	4.2134e+07	4.41464e+07	4.74212e+07	3.36565e+07	4.50426e+07	4.5564e+07	4.37201e+07
2	5.48019e+07	5.66118e+07	4.88727e+07	6.26848e+07	5.18552e+07	6.49948e+07	7.09149e+07	6.20428e+07	6.2195e+07	6.64131e+07	6.70326e+07
3	5.34269e+08	5.83222e+08	4.95824e+08	5.09684e+08	4.721e+08	5.75147e+08	5.15906e+08	5.10962e+08	5.11248e+08	5.08724e+08	5.07853e+08
4	1.2677e+08	1.20575e+08	1.12808e+08	1.07488e+08	1.05117e+08	1.12438e+08	1.24868e+08	1.16615e+08	1.17818e+08	1.11485e+08	1.12846e+08
5	2.63551e+08	2.58477e+08	2.48122e+08	2.37297e+08	2.4775e+08	2.46025e+08	2.65631e+08	2.63768e+08	2.64092e+08	2.57871e+08	2.61162e+08
6	1.57352e+08	1.27587e+08	1.24867e+08	1.58332e+08	1.36441e+08	1.48577e+08	1.71483e+08	1.52989e+08	1.49662e+08	1.4764e+08	1.47534e+08
7	1.53009e+08	1.49857e+08	1.36128e+08	1.78223e+08	1.5345e+08	1.77087e+08	1.75439e+08	1.53707e+08	1.53037e+08	1.51171e+08	1.50263e+08
8	3.35628e+07	3.63513e+07	3.40347e+07	3.62828e+07	3.03211e+07	3.61449e+07	3.65287e+07	3.18549e+07	3.22247e+07	3.07408e+07	3.24599e+07
9	700852	771681	707792	916499	744554	880904	915249	805300	920611	960545	934580
10	1.29287e+08	1.30535e+08	1.21744e+08	1.08065e+08	1.03727e+08	1.17564e+08	1.1407e+08	1.20013e+08	1.13867e+08	1.10395e+08	1.16387e+08
11	7.00138e+08	6.58349e+08	6.4858e+08	5.74372e+08	5.89269e+08	6.63487e+08	6.55886e+08	6.85649e+08	6.64028e+08	6.59343e+08	6.61213e+08
12	706583	776391	720142	876776	842312	830667	867540	640421	748646	617749	696434
13	1.68888e+07	1.3544e+07	1.49416e+07	1.90633e+07	1.60889e+07	1.51559e+07	1.55914e+07	1.45856e+07	1.44617e+07	1.37265e+07	1.42791e+07
14	381029	247748	176081	308720	277111	357945	341453	384482	384494	357840	373679
15	1.17499e+06	1.0634e+06	1.09809e+06	1.19542e+06	1.12883e+06	1.05347e+06	1.13907e+06	1.11471e+06	1.45465e+06	1.45845e+06	1.45301e+06
16	3.97184e+06	3.79724e+06	4.13704e+06	4.35348e+06	3.87166e+06	3.87586e+06	3.91345e+06	3.54836e+06	3.55e+06	3.53621e+06	3.77605e+06
17	1.68677e+07	1.49629e+07	1.51168e+07	1.52877e+07	1.66105e+07	1.56162e+07	1.51787e+07	1.50525e+07	1.49428e+07	1.51771e+07	1.53577e+07
18	1.36922e+07	1.23631e+07	1.19114e+07	1.24917e+07	1.43719e+07	1.28911e+07	1.14334e+07	1.31674e+07	1.29899e+07	1.3473e+07	1.33003e+07
19	3.80575e+06	3.32921e+06	3.25363e+06	3.41816e+06	4.08065e+06	3.94474e+06	3.88089e+06	3.68959e+06	3.66598e+06	3.94532e+06	3.84156e+06
20	1.1357e+08	8.85529e+07	8.37378e+07	1.17263e+08	1.0286e+08	9.79349e+07	1.03212e+08	9.9181e+07	9.92533e+07	9.33086e+07	9.89533e+07
21	9.11116e+07	7.56108e+07	7.44703e+07	9.02175e+07	8.67377e+07	8.08367e+07	8.67897e+07	8.9207e+07	8.61355e+07	8.51453e+07	8.71515e+07
22	4.94328e+07	3.73305e+07	3.88539e+07	5.29846e+07	4.27098e+07	4.10031e+07	4.07836e+07	4.0256e+07	3.89066e+07	3.91557e+07	4.02025e+07
23	3.83616e+07	3.09424e+07	3.19135e+07	3.85093e+07	3.64848e+07	3.41808e+07	3.64666e+07	3.66472e+07	3.63066e+07	3.55188e+07	3.62475e+07
24	2.38931e+07	2.16659e+07	2.32157e+07	2.53177e+07	2.53567e+07	2.37769e+07	2.44261e+07	2.3194e+07	2.38233e+07	2.36987e+07	2.32718e+07
25	2.22194e+07	1.8687e+07	1.90793e+07	2.0603e+07	2.27562e+07	2.14834e+07	2.1211e+07	2.00386e+07	2.02733e+07	2.10396e+07	2.07493e+07
26	2.02218e+08	1.60195e+08	1.8086e+08	2.13586e+08	1.95647e+08	1.9055e+08	1.91678e+08	1.92042e+08	1.91527e+08	1.93336e+08	1.90998e+08
27	2.95098e+07	2.74876e+07	2.78689e+07	3.05477e+07	2.99521e+07	3.22634e+07	3.21884e+07	3.06276e+07	3.02004e+07	3.03545e+07	3.23484e+07
28	5.31586e+07	4.96891e+07	4.6176e+07	5.42106e+07	5.03997e+07	5.71665e+07	5.84712e+07	5.41472e+07	5.1369e+07	5.70685e+07	5.67676e+07
29	1.06492e+08	9.39131e+07	9.47061e+07	1.07821e+08	1.02864e+08	1.11268e+08	1.05595e+08	9.86504e+07	9.80934e+07	9.81058e+07	1.08631e+08
30	7.5467e+07	6.21582e+07	6.44859e+07	7.2964e+07	7.24379e+07	8.34394e+07	7.60098e+07	7.54167e+07	7.60979e+07	7.68492e+07	7.39467e+07
31	1.34854e+08	1.20825e+08	1.24805e+08	1.37326e+08	1.31814e+08	1.47891e+08	1.43827e+08	1.41343e+08	1.25527e+08	1.36983e+08	1.26804e+08
32	9.42902e+07	8.38818e+07	8.40675e+07	9.24277e+07	8.82923e+07	9.82536e+07	9.29607e+07	9.17242e+07	9.00244e+07	9.00975e+07	9.97267e+07
33	2.25388e+08	1.92251e+08	1.90745e+08	2.18064e+08	2.04347e+08	2.30876e+08	2.22679e+08	2.18135e+08	2.18538e+08	2.17679e+08	2.18796e+08
34	3.08711e+08	2.59298e+08	2.73915e+08	3.0936e+08	2.95293e+08	3.2087e+08	3.04039e+08	3.16162e+08	3.1533e+08	3.02004e+08	3.15772e+08
35	6.34632e+07	5.9021e+07	6.75228e+07	6.70807e+07	6.89939e+07	6.53476e+07	6.46069e+07	7.34136e+07	7.46006e+07	7.11344e+07	7.12311e+07
36	1.66061e+08	1.56275e+08	1.5212e+08	1.59342e+08	1.67083e+08	1.55578e+08	1.57879e+08	1.7164e+08	1.73039e+08	1.72197e+08	1.74653e+08
37	2.79836e+08	2.81962e+08	2.75174e+08	2.90504e+08	3.17004e+08	2.93735e+08	3.07899e+08	3.09807e+08	3.10538e+08	3.14643e+08	3.12991e+08
38	2.60083e+08	2.48267e+08	2.52805e+08	2.62889e+08	2.77516e+08	2.44683e+08	2.60028e+08	2.53935e+08	2.56229e+08	2.57794e+08	2.56612e+08
39	2.71662e+08	2.38353e+08	2.55875e+08	2.75345e+08	2.74977e+08	2.54791e+08	2.76503e+08	2.81784e+08	2.71046e+08	2.95228e+08	2.99038e+08
40	3.18471e+08	2.90884e+08	2.92918e+08	3.27066e+08	3.31614e+08	3.26739e+08	3.12459e+08	3.50834e+08	3.54126e+08	3.52116e+08	3.74448e+08
41	6.37706e+07	5.97354e+07	5.4512e+07	6.66543e+07	6.84292e+07	6.7296e+07	5.95058e+07	6.62993e+07	6.79347e+07	6.53734e+07	6.69072e+07

## Sheet: consumption
ID	2013	2014	2015	2016	2017	2018	2019	2020	2021	2022	2023
1	33428.1	34743.9	33804	20603.2	18309.3	18418.3	14703	14120.5	15243	18546.1	21267.6
2	19718.9	17136.8	16068.2	13075.2	12836.7	11682.9	10337.7	12050.4	12377.3	13178.2	13250
3	66535.8	68671.3	72190.2	66211.5	55751.4	57582.7	58337.4	58862.6	64030.9	70327.6	71730
4	102232	103944	105855	110503	88565.7	98035	104848	111099	116880	128387	131400
5	105320	106781	108553	108670	77539.8	73600	69981.4	65443.5	71796.8	78872.4	79400
6	25860.3	25369.5	24688.7	24544.3	19246	16682	14596	17777	17820	18422	18262.8
7	19650.8	19634.9	20190.1	20862.8	19422.3	20220.4	20313.3	20411.2	20504.1	20597	28517
8	18650.5	18654.1	19038.4	19340.3	15984.8	18285.5	16395.3	15488	16861.3	18971	20875
9	258.3	284.8	330	332.2	296.6	290.7	288.1	285.4	277.7	275	275
10	35606.1	35416.1	36020.5	35214.5	31371.2	37117.2	40384	44670	55227	65245	45688
11	57755.4	62324.9	57886.8	58001.1	53984.4	68218.8	73757.3	104970	117495	125695	125600
12	6929.1	6928.7	7590.7	8156.2	7819.3	8726.6	9441.9	10205	9500	9938	10460
13	1981.4	2107	2261	2478	2071	1710	1675	5165.1	5720.8	4797.4	5687.5
14	465	526	557	624.4	667	621	644	620.6	727.5	750	804
15	2448.3	2343	3019	3210	2897	2990.3	2929.2	3498.1	2984	3080	3350
16	4156.7	4328	4711	4719	4837	5562.3	5994.9	5650.3	6169.9	6290	6450
17	22443	21893	21293	22570	20905	23982.4	25732.1	39318.8	47151.1	46500	47100
18	50835	50573	52147	52820	32279	35157	36734.6	38580.5	43983.8	44700	46100
19	16815	16840	17148	17670	11054	13152.6	13753.2	11896	14518.9	14100	14450
20	28190	27272	22228	27540	21190	21736.1	21620.6	22869.5	25357.3	25750	26260
21	28015	28497	29563	31510	32117	33001.3	33929.2	35391.9	41751.4	42990	44000
22	28423	28887	28686	30475	16573	17010.5	17568.8	21143	24196	24400	25590
23	4279	4775	5484	5601	4887	5670.6	6522.6	9504.3	11072.6	12190	15000
24	11183	11852	12030	12499	10863	11852.6	12717.1	13940.9	17123.7	18620	21720
25	9413	9466	9680	10098	9587	10893.2	11984	13728.3	15156.5	16600	17620
26	71553	70126	71486	69868	50515	53046.8	53155.8	54283.1	67468.4	68710	70790
27	28590.8	29736.1	32231.8	33387.8	34383	31158.6	30365.9	40834.8	37377.6	36518.7	36700
28	29220	30505	23635.9	24483.9	25343.7	21517.5	15448.6	26027.2	28189.5	27734.7	28440
29	18010	23870	28175	31288	33320	34985	34915	50890	51200	45807.3	46310.1
30	7720	8803	9610	10087	10415	12818.2	14826.3	17765.4	19713	20290	21552.9
31	47860	48241	48572	48753	48816	49248	54288	54210	56700	57565.3	54460.9
32	27685.8	29719.4	30912	31331.9	30181	29688.5	34341	41110	42364	42850	43370
33	61390.4	60685.1	59159.7	57939.2	77524.9	77806.3	56473.6	52640	51130	49910.4	49271.2
34	74811.7	78156.7	92318.3	92308	97990.8	91217.8	84127.2	79132.6	74435.5	79680.5	77413.2
35	32520	36266.3	39592.6	39868.6	40918.7	42303.6	44279	44101.2	42660.4	45881.2	46260
36	46560	45172.8	47410.1	47925.3	47952.1	48228.8	50232.1	47988	49052.3	52747.1	53460
37	23110	22908.9	20985.1	22999.3	23529.2	24322.5	24509.5	23783.9	24404.7	25576.3	25710
38	18570	18841	21039	21225.1	21477.8	20597	20234.4	18708	18840.7	18479.4	18264
39	87660	82870.2	89193.3	85200.3	81263.6	83979.6	83119.8	74390.5	75406	77879.2	78430
40	94620	94232.1	99007.5	100108	99111.8	100349	103057	101144	98975	104930	105300
41	9180	8685.8	9218.2	8770.5	8936.1	10068.4	11628.7	10997.7	11829.6	12462.2	12650

## Sheet: ecological compensation amount
ID	2013	2014	2015	2016	2017	2018	2019	2020	2021	2022	2023		unit: yuan
1	5.88331e+07	5.32919e+07	4.21393e+07	4.67288e+07	4.64727e+07	5.35351e+07	6.35813e+07	4.3885e+07	6.45135e+07	5.95162e+07	5.46243e+07
2	4.84675e+07	4.65303e+07	3.92515e+07	4.58691e+07	4.76846e+07	6.84791e+07	7.98947e+07	6.45973e+07	6.56798e+07	6.27635e+07	6.24868e+07
3	1.39832e+08	1.36163e+08	1.22782e+08	1.27983e+08	1.41374e+08	1.62189e+08	1.62308e+08	1.26997e+08	1.48386e+08	1.70348e+08	2.11454e+08
4	6.162e+08	5.55021e+08	5.00401e+08	4.8425e+08	6.19848e+08	6.35593e+08	7.31828e+08	6.6277e+08	7.36981e+08	6.9683e+08	6.96288e+08
5	1.20826e+09	1.09636e+09	1.06565e+09	9.56367e+08	1.54289e+09	1.64223e+09	1.90168e+09	1.86551e+09	2.0229e+09	1.95565e+09	2.00118e+09
6	1.22218e+08	9.33978e+07	8.69161e+07	1.15163e+08	1.27132e+08	1.52385e+08	1.97624e+08	1.445e+08	1.55263e+08	1.52697e+08	1.50658e+08
7	8.29688e+08	7.73121e+08	6.72819e+08	8.1902e+08	9.88252e+08	1.24201e+09	1.30623e+09	1.11207e+09	1.16186e+09	1.12454e+09	1.05038e+09
8	2.04274e+08	2.11223e+08	1.90057e+08	1.8751e+08	2.05644e+08	2.48526e+08	2.76542e+08	2.37682e+08	2.61095e+08	2.45572e+08	2.56952e+08
9	3.33415e+06	3.48717e+06	3.06687e+06	3.7376e+06	3.54709e+06	4.18262e+06	4.57126e+06	4.00183e+06	4.80002e+06	4.92799e+06	4.49455e+06
10	1.06983e+09	9.746e+08	1.59363e+09	9.72567e+08	9.84242e+08	1.16162e+09	1.17934e+09	1.25102e+09	1.26765e+09	1.218e+09	1.16788e+09
11	2.43315e+09	2.0764e+09	2.14405e+09	2.21916e+09	2.76642e+09	3.06768e+09	3.15836e+09	2.98431e+09	2.95241e+09	2.90622e+09	2.87613e+09
12	943235	901269	907601	1.11498e+06	1.02439e+06	936522	1.22811e+06	740082	1.06631e+06	868719	1.5548e+06
13	2.03927e+07	1.50518e+07	1.63829e+07	2.02852e+07	1.6252e+07	1.48167e+07	1.5432e+07	1.45911e+07	1.53603e+07	1.45983e+07	1.41945e+07
14	1.99637e+06	1.22296e+06	829418	1.50388e+06	1.31012e+06	1.64474e+06	1.48239e+06	1.70463e+06	1.81336e+06	1.69728e+06	1.80556e+06
15	6.2422e+06	5.56446e+06	5.14859e+06	5.33156e+06	4.898e+06	4.06308e+06	4.0982e+06	3.84782e+06	5.03813e+06	5.46865e+06	5.44189e+06
16	1.10565e+07	1.02263e+07	1.0115e+07	1.05797e+07	8.5429e+06	7.43756e+06	7.20483e+06	6.45174e+06	6.64156e+06	6.813e+06	7.45506e+06
17	2.6491e+07	2.24477e+07	2.11004e+07	2.06144e+07	2.17472e+07	1.6146e+07	1.64407e+07	1.59351e+07	1.68307e+07	2.43302e+07	2.6435e+07
18	7.5501e+07	6.45717e+07	5.90138e+07	5.72608e+07	6.13339e+07	4.75964e+07	4.19103e+07	-1157415	5.49915e+07	6.48249e+07	6.71002e+07
19	1.73679e+07	1.45447e+07	1.30803e+07	1.38392e+07	1.60553e+07	1.52683e+07	1.42918e+07	1.21172e+07	1.18164e+07	1.15919e+07	1.12164e+07
20	1.25494e+08	9.2428e+07	8.24848e+07	1.09635e+08	1.09836e+08	1.13344e+08	1.27851e+08	1.12678e+08	1.13281e+08	1.00561e+08	8.92543e+07
21	4.12541e+08	3.23742e+08	3.08314e+08	3.50903e+08	3.64115e+08	3.39251e+08	3.89015e+08	3.89397e+08	4.06513e+08	4.10473e+08	3.77368e+08
22	3.04458e+08	1.98773e+08	2.39895e+08	3.78834e+08	3.32851e+08	3.43165e+08	3.80501e+08	3.63955e+08	3.62047e+08	3.5158e+08	2.98904e+08
23	3.2695e+08	2.50169e+08	2.51977e+08	2.97388e+08	2.82126e+08	2.64541e+08	3.02532e+08	3.06595e+08	3.15652e+08	3.00889e+08	2.5647e+08
24	1.72648e+08	1.44336e+08	1.59938e+08	1.7995e+08	1.85316e+08	1.77665e+08	1.98181e+08	1.84992e+08	1.92266e+08	1.85705e+08	1.54332e+08
25	1.20557e+08	9.21293e+07	9.79708e+07	1.09845e+08	1.22699e+08	1.16792e+08	1.26698e+08	1.16597e+08	1.14263e+08	9.54154e+07	3.32735e+08
26	2.70962e+09	2.03895e+09	2.32425e+09	2.76975e+09	3.4386e+09	4.01204e+09	3.56478e+09	3.39193e+09	3.49173e+09	3.42859e+09	3.48101e+09
27	5.29894e+07	4.53456e+07	4.64471e+07	5.03069e+07	4.69094e+07	5.72366e+07	6.36984e+07	5.47584e+07	5.09774e+07	5.5993e+07	5.57037e+07
28	1.9363e+07	1.56313e+07	1.59143e+07	1.79681e+07	1.1638e+07	1.30744e+07	1.3745e+07	1.15648e+07	1.14829e+07	1.26932e+07	1.14292e+07
29	2.85477e+07	2.23865e+07	2.35889e+07	2.1017e+07	1.62816e+07	5.43621e+07	5.94583e+07	5.61838e+07	4.43717e+07	5.10143e+07	5.04293e+07
30	5.36217e+08	4.14124e+08	4.28398e+08	4.06021e+08	3.46303e+08	3.48309e+08	3.66227e+08	3.49476e+08	3.23129e+08	3.13397e+08	2.61373e+08
31	3.91337e+08	3.29797e+08	3.29587e+08	3.33023e+08	2.97885e+08	3.01995e+08	3.17667e+08	2.66784e+08	1.98641e+08	2.00871e+08	1.66824e+08
32	6.15422e+08	5.23173e+08	5.02485e+08	5.00401e+08	4.37276e+08	5.00597e+08	4.86376e+08	4.4769e+08	3.70704e+08	3.41588e+08	3.36964e+08
33	1.40445e+09	1.12355e+09	1.09449e+09	1.25807e+09	1.18259e+09	1.42759e+09	1.45449e+09	1.48344e+09	1.38439e+09	1.43966e+09	1.42654e+09
34	2.19648e+09	1.7526e+09	1.80509e+09	1.69922e+09	1.33601e+09	1.86844e+09	1.56972e+09	1.48848e+09	1.35385e+09	1.30864e+09	1.16153e+09
35	6.17076e+08	5.61377e+08	5.94459e+08	5.43305e+08	5.21313e+08	4.7807e+08	4.60537e+08	5.56466e+08	5.63906e+08	5.37549e+08	4.65231e+08
36	8.58366e+08	8.02498e+08	6.81774e+08	6.35875e+08	6.02908e+08	5.23444e+08	5.01891e+08	6.09937e+08	6.40013e+08	6.52489e+08	5.64492e+08
37	3.19069e+09	3.20244e+09	2.82427e+09	2.66334e+09	2.64184e+09	2.49114e+09	2.65136e+09	2.76849e+09	2.87669e+09	3.08531e+09	2.7072e+09
38	2.42621e+09	2.31338e+09	2.06637e+09	1.93603e+09	1.87005e+09	1.49608e+09	1.46794e+09	1.60755e+09	1.68301e+09	1.72161e+09	1.67604e+09
39	2.61537e+09	2.24919e+09	2.22075e+09	2.23569e+09	2.10716e+09	1.92454e+09	2.06415e+09	2.18929e+09	2.11531e+09	2.30684e+09	2.0487e+09
40	3.79081e+09	3.2095e+09	3.35596e+09	3.40118e+09	3.07793e+09	3.55875e+09	3.7669e+09	4.40776e+09	4.49562e+09	4.35887e+09	4.18936e+09
41	4.69535e+08	4.18779e+08	3.67736e+08	3.99591e+08	3.70867e+08	3.57935e+08	3.11348e+08	3.01882e+08	3.12966e+08	3.37204e+08	2.99594e+08
