# Supplementary material for: Research on the allocation mechanism of grassland ecological compensation among different industries based on ecosystem product value accounting
Source: PLoS One. 2026 May 15;21(5):e0349316. doi: 10.1371/journal.pone.0349316 (PMC13178973; doi:10.1371/journal.pone.0349316)
Supplement: S1 File — (ZIP) [file pone.0349316.s001.zip › Dataset/Ecological compensation for animal husbandry/direct product.xlsx]

## Sheet: supply
ID	2013	2014	2015	2016	2017	2018	2019	2020	2021	2022	2023		unit:yuan
1	1.0428e+07	1.04219e+07	1.04193e+07	1.04135e+07	1.04107e+07	1.04072e+07	1.04429e+07	1.04723e+07	1.07247e+07	1.13529e+07	1.17761e+07
2	3.40694e+07	3.40496e+07	3.4041e+07	3.4022e+07	3.40132e+07	3.40015e+07	3.41183e+07	3.42144e+07	3.50389e+07	3.70913e+07	3.84741e+07
3	9.2566e+07	92512000	9.24887e+07	9.24372e+07	9.24131e+07	9.23813e+07	9.26987e+07	92960000	95200000	1.00776e+08	1.04533e+08
4	9.51373e+07	9.50818e+07	9.50579e+07	9.50049e+07	9.49801e+07	9.49475e+07	9.52736e+07	9.55422e+07	9.78444e+07	1.03576e+08	1.07437e+08
5	1.07994e+08	1.07931e+08	1.07904e+08	1.07843e+08	1.07815e+08	1.07778e+08	1.08148e+08	1.08453e+08	1.11067e+08	1.17572e+08	1.21956e+08
6	4.30689e+07	4.30438e+07	4.30329e+07	4.3009e+07	4.29978e+07	4.2983e+07	4.31306e+07	4.32522e+07	4.42944e+07	4.6889e+07	4.8637e+07
7	4.69258e+07	4.68984e+07	4.68866e+07	4.68605e+07	4.68483e+07	4.68322e+07	4.69931e+07	4.71256e+07	4.82611e+07	5.1088e+07	5.29926e+07
8	7.26386e+07	7.25962e+07	7.2578e+07	7.25375e+07	7.25186e+07	7.24937e+07	7.27427e+07	7.29478e+07	7.47056e+07	7.90814e+07	8.20296e+07
9	1.92846e+06	1.92733e+06	1.92685e+06	1.92578e+06	1.92527e+06	1.92461e+06	1.93122e+06	1.93667e+06	1.98333e+06	2.09951e+06	2.17778e+06
10	6.0425e+07	6.03898e+07	6.03746e+07	6.0341e+07	6.03252e+07	6.03045e+07	6.05116e+07	6.06822e+07	6.21444e+07	6.57845e+07	6.8237e+07
11	4.04976e+07	40474000	4.04638e+07	4.04413e+07	4.04307e+07	4.04168e+07	4.05557e+07	40670000	41650000	4.40896e+07	4.57333e+07
12	5.78537e+06	5782000	5.78055e+06	5.77733e+06	5.77582e+06	5.77383e+06	5.79367e+06	5810000	5950000	6.29852e+06	6.53333e+06
13	5.56219e+06	5.56064e+06	5.5584e+06	5.5575e+06	5.55563e+06	5.57822e+06	6.19111e+06	6720000	7.30956e+06	8.15108e+06	9.17311e+06
14	3.70813e+06	3.70709e+06	3.7056e+06	3.705e+06	3.70375e+06	3.71881e+06	4.12741e+06	4480000	4.87304e+06	5.43405e+06	6.11541e+06
15	1.3442e+07	1.34382e+07	1.34328e+07	1.34306e+07	1.34261e+07	1.34807e+07	1.49619e+07	16240000	1.76648e+07	1.96984e+07	2.21684e+07
16	7.41626e+06	7.41418e+06	7.4112e+06	7.41e+06	7.40751e+06	7.43763e+06	8.25481e+06	8960000	9.74607e+06	1.08681e+07	1.22308e+07
17	7.87977e+06	7.87757e+06	7.8744e+06	7.87313e+06	7.87048e+06	7.90248e+06	8.77074e+06	9520000	1.03552e+07	1.15474e+07	1.29952e+07
18	8.29694e+07	8.29462e+07	8.29128e+07	8.28994e+07	8.28715e+07	8.32085e+07	9.23507e+07	100240000	1.09034e+08	1.21587e+08	1.36832e+08
19	927032	926773	926400	926250	925938	929704	1.03185e+06	1120000	1.21826e+06	1.35851e+06	1.52885e+06
20	6.72098e+07	6.7191e+07	6.7164e+07	6.71532e+07	6.71305e+07	6.74035e+07	7.48093e+07	81200000	8.83238e+07	9.84922e+07	1.10842e+08
21	1.20514e+07	1.2048e+07	1.20432e+07	1.20413e+07	1.20372e+07	1.20861e+07	1.34141e+07	14560000	1.58374e+07	1.76607e+07	1.98751e+07
22	7.41626e+06	7.41418e+06	7.4112e+06	7.41e+06	7.40751e+06	7.43763e+06	8.25481e+06	8960000	9.74607e+06	1.08681e+07	1.22308e+07
23	1.9514e+07	1.95086e+07	1.95007e+07	1.94976e+07	1.9491e+07	1.95703e+07	2.17205e+07	23576000	2.56444e+07	2.85967e+07	3.21823e+07
24	3.89353e+07	3.89245e+07	3.89088e+07	3.89025e+07	3.88894e+07	3.90476e+07	4.33378e+07	47040000	5.11669e+07	5.70575e+07	6.42118e+07
25	4.63516e+06	4.63386e+06	4.632e+06	4.63125e+06	4.62969e+06	4.64852e+06	5.15926e+06	5600000	6.0913e+06	6.79256e+06	7.64426e+06
26	1.33029e+08	1.32992e+08	1.32938e+08	1.32917e+08	1.32872e+08	1.33412e+08	1.48071e+08	160720000	1.7482e+08	1.94947e+08	2.1939e+08
27	8.83561e+07	8.83461e+07	8.83436e+07	8.83221e+07	8.83128e+07	8.8108e+07	8.76317e+07	8.71554e+07	8.67441e+07	8.53858e+07	8.48607e+07
28	126978824	1.26964e+08	1.26961e+08	1.2693e+08	1.26917e+08	1.26622e+08	1.25938e+08	1.25253e+08	1.24662e+08	1.2271e+08	1.21956e+08
29	4.23263e+07	4.23215e+07	4.23203e+07	4.231e+07	4.23055e+07	4.22074e+07	4.19793e+07	4.17511e+07	4.15541e+07	4.09034e+07	4.06519e+07
30	7.77745e+07	7.77657e+07	7.77635e+07	7.77446e+07	7.77364e+07	7.75561e+07	7.71369e+07	7.67177e+07	7.63556e+07	7.516e+07	7.46978e+07
31	7.56582e+07	7.56496e+07	7.56475e+07	7.56291e+07	7.56211e+07	7.54457e+07	7.50379e+07	7.46301e+07	7.42779e+07	7.31148e+07	7.26652e+07
32	4.33844e+07	4.33795e+07	4.33783e+07	4.33678e+07	4.33632e+07	4.32626e+07	4.30287e+07	4.27949e+07	4.25929e+07	4.1926e+07	4.16681e+07
33	1.3227e+07	1.32255e+07	1.32251e+07	1.32219e+07	1.32205e+07	1.31898e+07	1.31185e+07	1.30472e+07	1.29856e+07	1.27823e+07	1.27037e+07
34	6.24313e+07	6.24242e+07	6.24224e+07	6.24073e+07	6.24006e+07	6.22559e+07	6.19194e+07	6.15829e+07	6.12923e+07	6.03325e+07	5.99615e+07
35	1.27387e+08	1.27382e+08	1.27377e+08	1.27365e+08	1.2736e+08	1.29733e+08	1.32346e+08	1.3413e+08	1.40526e+08	1.4423e+08	1.44328e+08
36	2.74935e+08	274925000	2.74914e+08	2.74889e+08	2.74878e+08	280000000	2.85639e+08	2.89489e+08	3.03294e+08	3.11288e+08	311500000
37	6.32351e+07	63232750	6.32303e+07	6.32246e+07	6.3222e+07	64400000	6.56969e+07	6.65824e+07	6.97577e+07	7.15963e+07	71645000
38	6.59845e+07	65982000	6.59795e+07	6.59735e+07	6.59708e+07	67200000	6.85533e+07	6.94773e+07	7.27907e+07	7.47092e+07	74760000
39	1.78708e+08	178701250	1.78694e+08	1.78678e+08	1.78671e+08	182000000	1.85665e+08	1.88168e+08	1.97141e+08	2.02337e+08	202475000
40	9.16451e+07	9.16417e+07	9.16382e+07	9.16298e+07	9.16261e+07	9.33333e+07	9.5213e+07	9.64963e+07	1.01098e+08	1.03763e+08	1.03833e+08
41	2.74935e+07	27492500	2.74914e+07	2.74889e+07	2.74878e+07	28000000	2.85639e+07	2.89489e+07	3.03294e+07	3.11288e+07	31150000

## Sheet: consume
ID	2013	2014	2015	2016	2017	2018	2019	2020	2021	2022	2023		unit:yuan
1	1613100000	1708900000	1794000000	1708200000	1839300000	1908300000	1763000000	1980500000	1933000000	2016100000	2017600000
2	1903900000	2031800000	2108200000	2040200000	2216700000	2457900000	2377700000	2670400000	2722300000	2723200000	2750000000
3	7380800000	7796300000	8045200000	7441500000	8041400000	7222700000	7022400000	6672600000	6705900000	6712600000	6730000000
4	6242000000	6683700000	7000300000	6563300000	6260700000	5960000000	5508400000	5764300000	5820000000	5826700000	5900000000
5	6189600000	6626200000	6962700000	6640100000	8564800000	8600000000	8696400000	8733500000	9371800000	9372400000	9400000000
6	4195300000	4584500000	4613700000	4584300000	4591000000	3682000000	3596000000	3677000000	3720000000	3722000000	3882800000
7	6900800000	6944900000	6990100000	6807800000	7002300000	6975400000	6993300000	7011200000	7029100000	7047000000	8767000000
8	6690500000	7164100000	7468400000	7235300000	7464800000	8435500000	7945300000	7408000000	7796300000	8121000000	8125000000
9	83300000	84800000	90000000	87200000	96600000	95700000	98100000	100400000	102700000	105000000	110000000
10	4906100000	5291100000	5685500000	5324500000	5916200000	7342200000	7724000000	7670000000	8052000000	8195000000	7528000000
11	6100400000	6789900000	6201800000	6876100000	5924400000	5718800000	5782300000	5730000000	5740000000	5745000000	5600000000
12	1214100000	1198700000	1125700000	1116200000	819300000	1226600000	841900000	855000000	1000000000	1238000000	1210000000
13	551400000	567000000	576000000	578000000	576000000	560000000	560000000	520100000	535800000	532400000	562500000
14	65000000	76000000	57000000	74400000	67000000	71000000	69000000	55600000	47500000	50000000	54000000
15	963300000	878000000	864000000	880000000	822000000	895300000	904200000	788100000	704000000	680000000	700000000
16	956700000	973000000	991000000	999000000	992000000	1137300000	1004900000	820300000	784900000	790000000	800000000
17	4833000000	4748000000	4113000000	5370000000	4810000000	5172400000	5092100000	5943800000	7366100000	6000000000	6100000000
18	6890000000	7093000000	7247000000	7380000000	4824000000	6267000000	6254600000	6755500000	6283800000	6200000000	6100000000
19	4520000000	4655000000	4768000000	4865000000	3674000000	3952600000	3888200000	4031000000	5868900000	5900000000	5950000000
20	3850000000	3937000000	4158000000	4095000000	3100000000	3346100000	3280600000	3334500000	3277300000	3250000000	3260000000
21	2000000000	2242000000	2383000000	2410000000	2332000000	2351300000	2024200000	1931900000	1961400000	1990000000	2000000000
22	3193000000	3202000000	3261000000	3180000000	2173000000	2325500000	2248800000	2193000000	2481000000	2400000000	2340000000
23	949000000	1000000000	1089000000	1096000000	1027000000	1080600000	1037600000	1184300000	1172600000	1190000000	2000000000
24	2863000000	3177000000	3410000000	3649000000	3093000000	3212600000	3147100000	3580900000	4068700000	4120000000	4220000000
25	1418000000	1461000000	1480000000	1538000000	1552000000	1643200000	1594000000	1743300000	1611500000	1600000000	1620000000
26	4468000000	4771000000	4571000000	4618000000	4700000000	5066800000	4885800000	5168100000	6118400000	6210000000	6290000000
27	1495800000	1481100000	1541800000	1587800000	1633000000	1638600000	1490900000	1384800000	1482600000	1653700000	1700000000
28	2220000000	2710000000	2100900000	2238900000	2258700000	2242500000	2058600000	2437200000	2389500000	2409700000	2440000000
29	2510000000	2620000000	2725000000	2788000000	2820000000	2890000000	2820000000	2890000000	3000000000	2972300000	2875100000
30	2365000000	2463000000	2510000000	2587000000	2510000000	2833200000	2896300000	2620400000	2868000000	2820000000	2902900000
31	3460000000	3491000000	3522000000	3553000000	3616000000	3648000000	3688000000	4210000000	4200000000	4065300000	4010900000
32	1430800000	1444400000	1362000000	1281900000	1181000000	1103500000	1006000000	880000000	864000000	850000000	870000000
33	165400000	185100000	159700000	154200000	174900000	156300000	153600000	140000000	130000000	125400000	121200000
34	811700000	841700000	658300000	658000000	530800000	497800000	422200000	372600000	185500000	195500000	208200000
35	520000000	539460000	492600000	483600000	453700000	368600000	324000000	324960000	285400000	276200000	260000000
36	4060000000	3824411000	3645100000	3790300000	3767100000	3663800000	3502100000	3502122000	3362300000	3463373000	3460000000
37	1110000000	1064430000	985100000	969300000	894200000	822500000	774500000	774441000	729700000	724803000	710000000
38	70000000	70000000	44000000	55100000	47800000	37000000	24400000	24404000	20700000	16147000	14000000
39	1160000000	1034866000	913300000	840300000	728600000	594600000	494800000	498324000	421000000	429783000	430000000
40	3620000000	3351517000	3337500000	3373100000	3191800000	3148700000	3231800000	3231821000	2935000000	2834970000	2800000000
41	2180000000	2013951000	1933200000	1790500000	1786100000	1823400000	1813700000	1813683000	1759600000	1677989000	1650000000

## Sheet: ecological compensation amount
ID	2013	2014	2015	2016	2017	2018	2019	2020	2021	2022	2023		unit:yuan
1	8.81486e+09	8.71298e+09	8.62525e+09	8.70525e+09	8.57144e+09	8.49886e+09	8.67991e+09	8.49185e+09	8.79169e+09	9.33679e+09	9.75853e+09
2	3.21655e+10	3.20178e+10	3.19328e+10	3.19818e+10	3.17965e+10	3.15436e+10	3.17406e+10	3.1544e+10	3.23166e+10	3.43681e+10	3.57241e+10
3	8.51852e+10	84715700000	8.44435e+10	8.49957e+10	84371715200	8.51586e+10	8.56763e+10	86287400000	88494100000	94063717600	9.78033e+10
4	8.88953e+10	8.83981e+10	8.80576e+10	8.84416e+10	8.87194e+10	8.89875e+10	8.97652e+10	8.97779e+10	9.20244e+10	9.7749e+10	1.01537e+11
5	1.01804e+11	1.01304e+11	1.00941e+11	1.01203e+11	9.92505e+10	9.91782e+10	9.9452e+10	9.97198e+10	1.01695e+11	1.082e+11	1.12556e+11
6	3.88736e+10	3.84593e+10	3.84192e+10	3.84247e+10	3.84068e+10	3.9301e+10	3.95346e+10	3.95752e+10	4.05744e+10	4.3167e+10	4.47542e+10
7	4.0025e+10	3.99535e+10	3.98965e+10	4.00527e+10	3.9846e+10	3.98568e+10	3.99998e+10	4.01144e+10	4.1232e+10	4.4041e+10	4.42256e+10
8	6.59481e+10	6.54321e+10	6.51096e+10	6.53022e+10	6.50538e+10	6.40582e+10	6.47974e+10	6.55398e+10	6.69093e+10	7.09604e+10	7.39046e+10
9	1.84516e+09	1.84253e+09	1.83685e+09	1.83858e+09	1.82867e+09	1.82891e+09	1.83312e+09	1.83627e+09	1.88063e+09	1.99451e+09	2.06778e+09
10	5.55189e+10	5.50987e+10	5.46891e+10	5.50165e+10	5.4409e+10	5.29623e+10	5.27876e+10	5.30122e+10	5.40924e+10	5.75895e+10	6.0709e+10
11	3.43972e+10	33684100000	3.4262e+10	3.35652e+10	34506337900	3.4698e+10	3.47734e+10	34940000000	35910000000	38344638950	4.01333e+10
12	4.57127e+09	4583300000	4.65485e+09	4.66113e+09	4956519700	4.54723e+09	4.95177e+09	4955000000	4950000000	5060519850	5.32333e+09
13	5.01079e+09	4.99364e+09	4.9824e+09	4.9795e+09	4979629800	5.01822e+09	5.63111e+09	6199900000	6.77376e+09	7618675800	8.61061e+09
14	3.64313e+09	3.63109e+09	3.6486e+09	3.6306e+09	3636753200	3.64781e+09	4.05841e+09	4424400000	4.82554e+09	5.38405e+09	6.06141e+09
15	1.24787e+10	1.25602e+10	1.25688e+10	1.25506e+10	12604105350	1.25854e+10	1.40577e+10	15451900000	1.69608e+10	1.90184e+10	2.14684e+10
16	6.45956e+09	6.44118e+09	6.4202e+09	6.411e+09	6415506400	6.30033e+09	7.24991e+09	8139700000	8.96117e+09	1.00781e+10	1.14308e+10
17	3.04677e+09	3.12957e+09	3.7614e+09	2.50313e+09	3060475550	2.73008e+09	3.67864e+09	3576200000	2.9891e+09	5.54736e+09	6.89524e+09
18	7.60794e+10	7.58532e+10	7.56658e+10	7.55194e+10	78047477850	7.69415e+10	8.60961e+10	93484500000	1.0275e+11	1.15387e+11	1.30732e+11
19	-3.59297e+09	-3.72823e+09	-3.8416e+09	-3.93875e+09	-2748061700	-3.0229e+09	-2.85635e+09	-2911000000	-4.65064e+09	-4.54149e+09	-4.42115e+09
20	6.33598e+10	6.3254e+10	6.3006e+10	6.30582e+10	64030526750	6.40574e+10	7.15287e+10	77865500000	8.50465e+10	9.52422e+10	1.07582e+11
21	1.00514e+10	9.80605e+09	9.66019e+09	9.63125e+09	9705197900	9.73485e+09	1.13899e+10	12628100000	1.3876e+10	1.56707e+10	1.78751e+10
22	4.22326e+09	4.21218e+09	4.1502e+09	4.23e+09	5234506400	5.11213e+09	6.00601e+09	6767000000	7.26507e+09	8.4681e+09	9.89081e+09
23	1.8565e+10	1.85086e+10	1.84117e+10	1.84016e+10	18464001215	1.84897e+10	2.06829e+10	22391700000	2.44718e+10	2.74067e+10	3.01823e+10
24	3.60723e+10	3.57475e+10	3.54988e+10	3.52535e+10	35796408600	3.5835e+10	4.01907e+10	43459100000	4.70982e+10	52937530600	5.99918e+10
25	3.21716e+09	3.17286e+09	3.152e+09	3.09325e+09	3077691500	3.00532e+09	3.56526e+09	3856700000	4.4798e+09	5.19256e+09	6.02426e+09
26	1.28561e+11	1.28221e+11	1.28367e+11	1.28299e+11	128172146050	1.28346e+11	1.43185e+11	155551900000	1.68702e+11	1.88737e+11	2.131e+11
27	8.68603e+10	8.6865e+10	8.68018e+10	8.67343e+10	8.66798e+10	8.64694e+10	8.61408e+10	8.57706e+10	8.52615e+10	8.37321e+10	8.31607e+10
28	124758824000	1.24254e+11	1.2486e+11	1.24691e+11	1.24658e+11	1.2438e+11	1.23879e+11	1.22816e+11	1.22273e+11	1.203e+11	1.19516e+11
29	3.98163e+10	3.97015e+10	3.95953e+10	3.9522e+10	3.94855e+10	3.93174e+10	3.91593e+10	3.88611e+10	3.85541e+10	3.79311e+10	3.77768e+10
30	75409529700	7.53027e+10	7.52535e+10	7.51576e+10	7.52264e+10	7.47229e+10	7.42406e+10	7.40973e+10	7.34876e+10	7.234e+10	7.17949e+10
31	7.21982e+10	7.21586e+10	7.21255e+10	7.20761e+10	7.20051e+10	7.17977e+10	7.13499e+10	7.04201e+10	7.00779e+10	6.90495e+10	6.86543e+10
32	4.19536e+10	4.19351e+10	4.20163e+10	4.20859e+10	4.21822e+10	4.21591e+10	4.20227e+10	4.19149e+10	4.17289e+10	4.1076e+10	4.07981e+10
33	1.30616e+10	1.30404e+10	1.30654e+10	1.30677e+10	1.30456e+10	1.30335e+10	1.29649e+10	1.29072e+10	1.28556e+10	1.26569e+10	1.25825e+10
34	6.16196e+10	6.15825e+10	6.17641e+10	6.17493e+10	6.18698e+10	6.17581e+10	6.14972e+10	6.12103e+10	6.11068e+10	6.0137e+10	5.97533e+10
35	1.26867e+11	1.26842e+11	1.26884e+11	1.26882e+11	1.26907e+11	1.29365e+11	1.32022e+11	1.33805e+11	1.40241e+11	1.43954e+11	1.44068e+11
36	2.70875e+11	271100589000	2.71269e+11	2.71099e+11	2.71111e+11	276336200000	2.82137e+11	2.85987e+11	2.99932e+11	3.07825e+11	308040000000
37	6.21251e+10	62168320000	6.22452e+10	6.22553e+10	6.23278e+10	63577500000	6.49224e+10	6.5808e+10	6.9028e+10	7.08715e+10	70935000000
38	6.59145e+10	65912000000	6.59355e+10	6.59184e+10	65922983200	67163000000	6.85289e+10	6.94529e+10	7.277e+10	7.4693e+10	74746000000
39	1.77548e+11	177666384000	1.77781e+11	1.77838e+11	1.77942e+11	181405400000	1.8517e+11	1.87669e+11	1.9672e+11	2.01908e+11	202045000000
40	8.80251e+10	8.82901e+10	8.83007e+10	8.82567e+10	8.84343e+10	9.01846e+10	9.19812e+10	9.32645e+10	9.81631e+10	1.00928e+11	1.01033e+11
41	2.53135e+10	25478549000	2.55582e+10	2.56984e+10	2.57017e+10	26176600000	2.67502e+10	2.71352e+10	2.85698e+10	2.94508e+10	29500000000
