# Supplementary material for: Research on the allocation mechanism of grassland ecological compensation among different industries based on ecosystem product value accounting
Source: PLoS One. 2026 May 15;21(5):e0349316. doi: 10.1371/journal.pone.0349316 (PMC13178973; doi:10.1371/journal.pone.0349316)
Supplement: S1 File — (ZIP) [file pone.0349316.s001.zip › Dataset/Ecological compensation in tourism industry/Calculate weights using the entropy weight method.xlsx]

## Sheet: Sheet1
ID	travel intensity	precipitation	temperature	lawn area
type	p	p	n	n		note：p represents positive indicators, and n represents negative indicators
1	8.51322e+07	0.00113034	6.42629	8618.94
2	5.55066e+07	0.00067047	6.305	22859.5
3	5.44185e+07	0.0015823	10.0859	74182.4
4	2.43392e+07	0.00136453	6.335	26854.5
5	3.12775e+07	0.00123277	7.82559	51868.5
6	1.65198e+07	0.000883705	8.85615	42876.2
7	5.27533e+07	0.000812361	-0.549718	65426.5
8	1.22247e+07	0.000398179	7.81174	28987
9	8.14978e+06	0.000487453	5.69039	769.614
10	9.68062e+06	0.00158572	4.04054	18954.9
11	7.04846e+06	0.000861547	3.49449	191979
12	9.34361e+06	0.000221723	9.79822	12566.5
13	1.13216e+08	0.000976566	-1.05306	6733.44
14	1.21145e+07	0.000276455	-1.93705	888.568
15	2.23359e+07	0.000271447	-0.724498	5982.68
16	1.03822e+07	0.000199652	3.7553	15444
17	2.01079e+07	0.000430868	5.57481	26172
18	3.01167e+07	0.000622155	-3.64941	25579.1
19	8.27423e+06	0.000486903	-4.62922	30215.2
20	1.7022e+07	0.000906553	0.325059	44054.8
21	3.02346e+07	0.000701416	3.49068	39430.1
22	3.27764e+07	0.000574172	-3.73877	23602
23	545209	0.00126042	0.27628	12663.8
24	1.88689e+07	0.000457902	0.317278	73216.2
25	3.44053e+06	0.00111573	-3.4546	31509
26	5.59813e+07	0.00190822	-4.60996	34342.5
27	2.98029e+07	0.00212974	-1.10708	5563.68
28	5.78965e+06	0.00154794	5.55013	9164.94
29	3.38656e+06	0.0019014	10.6748	27135.5
30	9.34361e+06	0.000833618	11.3932	120654
31	4.25991e+06	0.00165545	8.97131	36267.5
32	2.74009e+06	0.00240774	7.36125	16634.6
33	545209	0.00235019	6.25192	68241.3
34	1.16079e+06	0.00184253	6.47367	168898
35	5.11222e+07	0.00243852	10.5796	25721
36	6.38767e+06	0.00192363	3.97143	153289
37	2.76652e+06	0.00658308	7.42051	39195.6
38	1.28238e+07	0.00705322	6.01968	38510.4
39	2.39427e+06	0.00260084	4.18253	78636.4
40	440308	0.00159612	6.90414	291157
41	503161	0.000970329	4.09025	256546
max	1.13216e+08	0.00705322	11.3932	291157
min	440308	0.000199652	-4.62922	769.614
xm	1.12776e+08	0.00685357	16.0224	290387
standardization
1	0.750977	0.135795	0.309997	0.972969
2	0.488282	0.0686968	0.317568	0.92393
3	0.478634	0.201741	0.0815912	0.74719
4	0.211916	0.169966	0.315695	0.910172
5	0.273439	0.150742	0.222663	0.824032
6	0.14258	0.0998098	0.158343	0.854998
7	0.463868	0.0893999	0.745388	0.777343
8	0.104494	0.0289669	0.223528	0.902828
9	0.0683612	0.0419929	0.355927	1
10	0.0819354	0.20224	0.458898	0.937376
11	0.0585956	0.0965766	0.492979	0.341536
12	0.0789471	0.00322033	0.0995465	0.959375
13	1	0.113359	0.776803	0.979463
14	0.103517	0.0112063	0.831975	0.99959
15	0.194152	0.0104756	0.756296	0.982048
16	0.0881561	0	0.476701	0.949466
17	0.174396	0.0337366	0.363141	0.912522
18	0.263146	0.0616471	0.938848	0.914564
19	0.0694647	0.0419127	1	0.898599
20	0.147033	0.103143	0.690791	0.85094
21	0.264191	0.0732121	0.493216	0.866866
22	0.28673	0.054646	0.944424	0.921373
23	0.000930174	0.154776	0.693835	0.95904
24	0.16341	0.0376811	0.691276	0.750517
25	0.0266035	0.133665	0.926689	0.894144
26	0.492491	0.249296	0.998798	0.884386
27	0.260363	0.281618	0.780174	0.983491
28	0.0474335	0.196728	0.364681	0.971089
29	0.0261249	0.248302	0.0448374	0.909205
30	0.0789471	0.0925016	0	0.587156
31	0.0338691	0.212415	0.151156	0.877757
32	0.0203925	0.32218	0.251644	0.945366
33	0.000930174	0.313783	0.32088	0.76765
34	0.00638866	0.239712	0.30704	0.421022
35	0.449405	0.326672	0.0507793	0.914075
36	0.0527362	0.251544	0.463211	0.474771
37	0.0206269	0.931402	0.247946	0.867674
38	0.109806	1	0.335375	0.870033
39	0.0173261	0.350356	0.450036	0.731852
40	0	0.203758	0.280174	0
41	0.000557323	0.112449	0.455796	0.119189
translation
1	0.751077	0.135895	0.310097	0.973069
2	0.488382	0.0687968	0.317668	0.92403
3	0.478734	0.201841	0.0816912	0.74729
4	0.212016	0.170066	0.315795	0.910272
5	0.273539	0.150842	0.222763	0.824132
6	0.14268	0.0999098	0.158443	0.855098
7	0.463968	0.0894999	0.745488	0.777443
8	0.104594	0.0290669	0.223628	0.902928
9	0.0684612	0.0420929	0.356027	1.0001
10	0.0820354	0.20234	0.458998	0.937476
11	0.0586956	0.0966766	0.493079	0.341636
12	0.0790471	0.00332033	0.0996465	0.959475
13	1.0001	0.113459	0.776903	0.979563
14	0.103617	0.0113063	0.832075	0.99969
15	0.194252	0.0105756	0.756396	0.982148
16	0.0882561	0.0001	0.476801	0.949566
17	0.174496	0.0338366	0.363241	0.912622
18	0.263246	0.0617471	0.938948	0.914664
19	0.0695647	0.0420127	1.0001	0.898699
20	0.147133	0.103243	0.690891	0.85104
21	0.264291	0.0733121	0.493316	0.866966
22	0.28683	0.054746	0.944524	0.921473
23	0.00103017	0.154876	0.693935	0.95914
24	0.16351	0.0377811	0.691376	0.750617
25	0.0267035	0.133765	0.926789	0.894244
26	0.492591	0.249396	0.998898	0.884486
27	0.260463	0.281718	0.780274	0.983591
28	0.0475335	0.196828	0.364781	0.971189
29	0.0262249	0.248402	0.0449374	0.909305
30	0.0790471	0.0926016	0.0001	0.587256
31	0.0339691	0.212515	0.151256	0.877857
32	0.0204925	0.32228	0.251744	0.945466
33	0.00103017	0.313883	0.32098	0.76775
34	0.00648866	0.239812	0.30714	0.421122
35	0.449505	0.326772	0.0508793	0.914175
36	0.0528362	0.251644	0.463311	0.474871
37	0.0207269	0.931502	0.248046	0.867774
38	0.109906	1.0001	0.335475	0.870133
39	0.0174261	0.350456	0.450136	0.731952
40	0.0001	0.203858	0.280274	0.0001
41	0.000657323	0.112549	0.455896	0.119289
pij
1	0.0987576	0.0182277	0.016431	0.029169
2	0.0642164	0.00922775	0.0168321	0.027699
3	0.0629478	0.027073	0.00432853	0.022401
4	0.0278775	0.0228111	0.0167329	0.0272866
5	0.0359671	0.0202325	0.0118034	0.0247044
6	0.0187607	0.0134009	0.00839535	0.0256327
7	0.0610063	0.0120047	0.0395008	0.0233048
8	0.0137528	0.00389876	0.0118493	0.0270664
9	0.00900183	0.00564594	0.0188646	0.0299793
10	0.0107867	0.02714	0.0243207	0.028102
11	0.00771777	0.0129673	0.0261265	0.010241
12	0.0103937	0.000445357	0.00527991	0.0287615
13	0.131501	0.0152183	0.0411653	0.0293637
14	0.0136244	0.00151652	0.0440887	0.029967
15	0.0255418	0.0014185	0.0400788	0.0294412
16	0.0116046	1.34131e-05	0.025264	0.0284645
17	0.0229441	0.00453852	0.0192468	0.027357
18	0.0346137	0.00828217	0.0497515	0.0274182
19	0.00914692	0.00563518	0.0529918	0.0269397
20	0.0193462	0.0138481	0.0366079	0.025511
21	0.0347511	0.00983339	0.0261391	0.0259884
22	0.0377147	0.00734311	0.050047	0.0276223
23	0.000135456	0.0207735	0.0367692	0.0287515
24	0.0214996	0.0050676	0.0366336	0.0225007
25	0.00351119	0.0179419	0.0491073	0.0268061
26	0.0647698	0.0334517	0.0529281	0.0265136
27	0.0342477	0.037787	0.041344	0.0294844
28	0.00625009	0.0264006	0.0193284	0.0291127
29	0.00344827	0.0333182	0.00238108	0.0272576
30	0.0103937	0.0124207	5.29865e-06	0.0176037
31	0.00446653	0.0285047	0.00801454	0.0263149
32	0.00269452	0.0432276	0.013339	0.0283416
33	0.000135456	0.0421013	0.0170076	0.0230143
34	0.000853181	0.0321661	0.0162743	0.0126237
35	0.0591046	0.0438301	0.00269592	0.0274036
36	0.00694733	0.0337532	0.0245492	0.0142349
37	0.00272534	0.124943	0.0131431	0.0260126
38	0.0144514	0.134144	0.0177756	0.0260834
39	0.00229133	0.0470069	0.0238511	0.0219412
40	1.31488e-05	0.0273435	0.0148507	2.99763e-06
41	8.64301e-05	0.0150962	0.0241563	0.00357583
k	-0.269283
ej	0.847868	0.878844	0.943956	0.984349
gj	0.152132	0.121156	0.0560444	0.0156511
w	0.440984	0.351193	0.162455	0.0453677
