# Supplementary material for: Research on the allocation mechanism of grassland ecological compensation among different industries based on ecosystem product value accounting
Source: PLoS One. 2026 May 15;21(5):e0349316. doi: 10.1371/journal.pone.0349316 (PMC13178973; doi:10.1371/journal.pone.0349316)
Supplement: S1 File — (ZIP) [file pone.0349316.s001.zip › Dataset/Ecological compensation in tourism industry/carbon sequestration and oxygen release.xlsx]

## Sheet: supply
ID	2013	2014	2015	2016	2017	2018	2019	2020	2021	2022	2023		unit:ton
1	4.54839e+07	4.16094e+07	3.91744e+07	4.6717e+07	4.2134e+07	4.41464e+07	4.74212e+07	3.36565e+07	4.50426e+07	4.5564e+07	4.37201e+07
2	5.48019e+07	5.66118e+07	4.88727e+07	6.26848e+07	5.18552e+07	6.49948e+07	7.09149e+07	6.20428e+07	6.2195e+07	6.64131e+07	6.70326e+07
3	5.34269e+08	5.83222e+08	4.95824e+08	5.09684e+08	4.721e+08	5.75147e+08	5.15906e+08	5.10962e+08	5.11248e+08	5.08724e+08	5.07853e+08
4	1.2677e+08	1.20575e+08	1.12808e+08	1.07488e+08	1.05117e+08	1.12438e+08	1.24868e+08	1.16615e+08	1.17818e+08	1.11485e+08	1.12846e+08
5	2.63551e+08	2.58477e+08	2.48122e+08	2.37297e+08	2.4775e+08	2.46025e+08	2.65631e+08	2.63768e+08	2.64092e+08	2.57871e+08	2.61162e+08
6	1.57352e+08	1.27587e+08	1.24867e+08	1.58332e+08	1.36441e+08	1.48577e+08	1.71483e+08	1.52989e+08	1.49662e+08	1.4764e+08	1.47534e+08
7	1.53009e+08	1.49857e+08	1.36128e+08	1.78223e+08	1.5345e+08	1.77087e+08	1.75439e+08	1.53707e+08	1.53037e+08	1.51171e+08	1.50263e+08
8	3.35628e+07	3.63513e+07	3.40347e+07	3.62828e+07	3.03211e+07	3.61449e+07	3.65287e+07	3.18549e+07	3.22247e+07	3.07408e+07	3.24599e+07
9	700852	771681	707792	916499	744554	880904	915249	805300	920611	960545	934580
10	1.29287e+08	1.30535e+08	1.21744e+08	1.08065e+08	1.03727e+08	1.17564e+08	1.1407e+08	1.20013e+08	1.13867e+08	1.10395e+08	1.16387e+08
11	7.00138e+08	6.58349e+08	6.4858e+08	5.74372e+08	5.89269e+08	6.63487e+08	6.55886e+08	6.85649e+08	6.64028e+08	6.59343e+08	6.61213e+08
12	706583	776391	720142	876776	842312	830667	867540	640421	748646	617749	696434
13	1.68888e+07	1.3544e+07	1.49416e+07	1.90633e+07	1.60889e+07	1.51559e+07	1.55914e+07	1.45856e+07	1.44617e+07	1.37265e+07	1.42791e+07
14	381029	247748	176081	308720	277111	357945	341453	384482	384494	357840	373679
15	1.17499e+06	1.0634e+06	1.09809e+06	1.19542e+06	1.12883e+06	1.05347e+06	1.13907e+06	1.11471e+06	1.45465e+06	1.45845e+06	1.45301e+06
16	3.97184e+06	3.79724e+06	4.13704e+06	4.35348e+06	3.87166e+06	3.87586e+06	3.91345e+06	3.54836e+06	3.55e+06	3.53621e+06	3.77605e+06
17	1.68677e+07	1.49629e+07	1.51168e+07	1.52877e+07	1.66105e+07	1.56162e+07	1.51787e+07	1.50525e+07	1.49428e+07	1.51771e+07	1.53577e+07
18	1.36922e+07	1.23631e+07	1.19114e+07	1.24917e+07	1.43719e+07	1.28911e+07	1.14334e+07	1.31674e+07	1.29899e+07	1.3473e+07	1.33003e+07
19	3.80575e+06	3.32921e+06	3.25363e+06	3.41816e+06	4.08065e+06	3.94474e+06	3.88089e+06	3.68959e+06	3.66598e+06	3.94532e+06	3.84156e+06
20	1.1357e+08	8.85529e+07	8.37378e+07	1.17263e+08	1.0286e+08	9.79349e+07	1.03212e+08	9.9181e+07	9.92533e+07	9.33086e+07	9.89533e+07
21	9.11116e+07	7.56108e+07	7.44703e+07	9.02175e+07	8.67377e+07	8.08367e+07	8.67897e+07	8.9207e+07	8.61355e+07	8.51453e+07	8.71515e+07
22	4.94328e+07	3.73305e+07	3.88539e+07	5.29846e+07	4.27098e+07	4.10031e+07	4.07836e+07	4.0256e+07	3.89066e+07	3.91557e+07	4.02025e+07
23	3.83616e+07	3.09424e+07	3.19135e+07	3.85093e+07	3.64848e+07	3.41808e+07	3.64666e+07	3.66472e+07	3.63066e+07	3.55188e+07	3.62475e+07
24	2.38931e+07	2.16659e+07	2.32157e+07	2.53177e+07	2.53567e+07	2.37769e+07	2.44261e+07	2.3194e+07	2.38233e+07	2.36987e+07	2.32718e+07
25	2.22194e+07	1.8687e+07	1.90793e+07	2.0603e+07	2.27562e+07	2.14834e+07	2.1211e+07	2.00386e+07	2.02733e+07	2.10396e+07	2.07493e+07
26	2.02218e+08	1.60195e+08	1.8086e+08	2.13586e+08	1.95647e+08	1.9055e+08	1.91678e+08	1.92042e+08	1.91527e+08	1.93336e+08	1.90998e+08
27	2.95098e+07	2.74876e+07	2.78689e+07	3.05477e+07	2.99521e+07	3.22634e+07	3.21884e+07	3.06276e+07	3.02004e+07	3.03545e+07	3.23484e+07
28	5.31586e+07	4.96891e+07	4.6176e+07	5.42106e+07	5.03997e+07	5.71665e+07	5.84712e+07	5.41472e+07	5.1369e+07	5.70685e+07	5.67676e+07
29	1.06492e+08	9.39131e+07	9.47061e+07	1.07821e+08	1.02864e+08	1.11268e+08	1.05595e+08	9.86504e+07	9.80934e+07	9.81058e+07	1.08631e+08
30	7.5467e+07	6.21582e+07	6.44859e+07	7.2964e+07	7.24379e+07	8.34394e+07	7.60098e+07	7.54167e+07	7.60979e+07	7.68492e+07	7.39467e+07
31	1.34854e+08	1.20825e+08	1.24805e+08	1.37326e+08	1.31814e+08	1.47891e+08	1.43827e+08	1.41343e+08	1.25527e+08	1.36983e+08	1.26804e+08
32	9.42902e+07	8.38818e+07	8.40675e+07	9.24277e+07	8.82923e+07	9.82536e+07	9.29607e+07	9.17242e+07	9.00244e+07	9.00975e+07	9.97267e+07
33	2.25388e+08	1.92251e+08	1.90745e+08	2.18064e+08	2.04347e+08	2.30876e+08	2.22679e+08	2.18135e+08	2.18538e+08	2.17679e+08	2.18796e+08
34	3.08711e+08	2.59298e+08	2.73915e+08	3.0936e+08	2.95293e+08	3.2087e+08	3.04039e+08	3.16162e+08	3.1533e+08	3.02004e+08	3.15772e+08
35	6.34632e+07	5.9021e+07	6.75228e+07	6.70807e+07	6.89939e+07	6.53476e+07	6.46069e+07	7.34136e+07	7.46006e+07	7.11344e+07	7.12311e+07
36	1.66061e+08	1.56275e+08	1.5212e+08	1.59342e+08	1.67083e+08	1.55578e+08	1.57879e+08	1.7164e+08	1.73039e+08	1.72197e+08	1.74653e+08
37	2.79836e+08	2.81962e+08	2.75174e+08	2.90504e+08	3.17004e+08	2.93735e+08	3.07899e+08	3.09807e+08	3.10538e+08	3.14643e+08	3.12991e+08
38	2.60083e+08	2.48267e+08	2.52805e+08	2.62889e+08	2.77516e+08	2.44683e+08	2.60028e+08	2.53935e+08	2.56229e+08	2.57794e+08	2.56612e+08
39	2.71662e+08	2.38353e+08	2.55875e+08	2.75345e+08	2.74977e+08	2.54791e+08	2.76503e+08	2.81784e+08	2.71046e+08	2.95228e+08	2.99038e+08
40	3.18471e+08	2.90884e+08	2.92918e+08	3.27066e+08	3.31614e+08	3.26739e+08	3.12459e+08	3.50834e+08	3.54126e+08	3.52116e+08	3.74448e+08
41	6.37706e+07	5.97354e+07	5.4512e+07	6.66543e+07	6.84292e+07	6.7296e+07	5.95058e+07	6.62993e+07	6.79347e+07	6.53734e+07	6.69072e+07

## Sheet: consume
ID	2013	2014	2015	2016	2017	2018	2019	2020	2021	2022	2023		unit:ton
1	2732240	3441956	4.23589e+06	5141276	6.3238e+06	7.69734e+06	8.6667e+06	3490270	2515660	1316140	6439090
2	1724310	2190790	2707250	3356990	4.20848e+06	4831400	5164600	1957550	1266160	866320	4198320
3	383013	418249	454318	474643	5056310	5706050	5964280	1599360	1541050	1357790	4.11602e+06
4	732124	824503	95378.5	1124550	1316140	1649340	139861	657903	721211	641410	1840930
5	141610	149940	1582700	1899240	2182460	2508996	2932160	167473	1.76146e+06	1.68411e+06	2365720
6	91630	99960	108290	1207850	1249500	1432760	1591030	1624350	941290	658070	1249500
7	1266160	1641010	2124150	2607290	3148740	3673530	4231640	2723910	2748900	999600	3990070
8	199920	249900	291550	358190	466480	566440	649740	333200	458150	274890	924630
9	169516	215497	274390	333200	533120	624750	674730	472811	380264	274890	616420
10	290634	382180	461482	582434	722211	899640	1.16603e+06	683476	667066	466480	732207
11	94545.5	132197	191090	2748900	458150	541450	591430	472811	296964	191590	533120
12	210749	287968	391510	549780	1.04383e+06	1451086	1749300	892976	511462	270808	706717
13	2299080	5414500	2.48526e+06	2832200	3748500	5781020	9471210	3990070	5381180	3257030	8563240
14	216580	224910	238238	288301	370685	528205	784603	304961	594346	441490	916300
15	349860	369019	424830	483140	729125	1249500	1892576	611422	779188	531870	1.68941e+06
16	83300	91630	102126	121285	170182	227576	472561	328202	586265	559859	785269
17	99960	116620	124950	151439	166600	324037	618919	681144	179845	661485	1.52089e+06
18	166600	216580	291550	326369	449820	751033	1.26724e+06	1118719	1.2031e+06	958033	2.27792e+06
19	124950	133280	141610	163268	126866	159020	465147	257730	357024	263395	625833
20	322371	324870	341530	349860	374850	416500	870485	349860	333200	5.05723e+06	1.28748e+06
21	195755	191590	203252	211582	216580	225243	275556	277389	1.96605e+06	1.26574e+06	2.28683e+06
22	999600	1041250	1082900	1232840	2865520	166600	183260	1411935	1207850	979941	2.47909e+06
23	11953.5	14077.7	18337.7	25862.2	33486.6	19553.8	23444	28538.6	32403.7	34180.5	41237.7
24	333200	399840	441490	458150	499800	1024590	1.72048e+06	1099560	1103725	736039	1.42718e+06
25	2499	27489	29155	30987.6	395675	76636	118702	70221.9	97710.9	93046.1	260229
26	166600	208250	249900	274890	3.03187e+06	3332000	5839330	4090030	2557310	1.61036e+06	4.23422e+06
27	833000	1.05649e+06	1.29515e+06	1.6311e+06	2.09058e+06	2.60254e+06	3.10684e+06	1.83018e+06	2196621	1.01968e+06	2.25418e+06
28	158270	187425	237322	296964	372268	458733	605174	448820	539784	309793	437908
29	174930	183260	191590	199920	221745	280304	353275	178595	177679	137195	256148
30	641410	666400	675563	691390	713048	822171	916550	585682	634996	331867	706717
31	94462.2	104125	109040	138028	172181	210916	353275	224494	258480	183177	322204
32	724710	816340	89547.5	110123	133863	162602	195922	215580	222744	108290	207250
33	11953.5	14077.7	18337.7	25862.2	33486.6	19553.8	23444	28538.6	32403.7	34180.5	41237.7
34	8020.96	13328	21074.9	39984	47897.5	60809	781354	64974	66640	68639.2	87798.2
35	1305311	1.66492e+06	1760129	1971711	2040850	2.35539e+06	2.9045e+06	2.51433e+06	3.14682e+06	2.40662e+06	3.8667e+06
36	174097	195338	232907	293549	358190	460232	559526	367936	392176	227159	483140
37	115704	116953	119536	133113	139944	160769	160352	172681	172681	110206	209250
38	257397	287885	315624	327369	378682	493303	599760	666400	697638	470312	969945
39	90797	105374	112038	136779	181427	195505	186092	156521	176846	117536	181094
40	8404.97	13053.1	14834.9	17667.9	19608.8	22307.7	24073.7	25648.1	27030.8	31562.4	33303.3
41	8237.54	10172.6	13032.3	18222.7	19521.4	23232.4	26772.6	31387.4	35264.2	37843.2	38057.3

## Sheet: ecological compensation amount
ID	2013	2014	2015	2016	2017	2018	2019	2020	2021	2022	2023		unit:yuan
1	8.2219e+08	7.24904e+08	6.7383e+08	8.08547e+08	6.78379e+08	6.48481e+08	6.84026e+08	5.20107e+08	7.41828e+08	7.86424e+08	6.53012e+08
2	7.27822e+08	7.48468e+08	6.35892e+08	8.47649e+08	7.42112e+08	9.69785e+08	1.01218e+09	8.4958e+08	7.79257e+08	8.14801e+08	8.78879e+08
3	6.07497e+09	6.253e+09	6.25606e+09	6.49494e+09	5.0957e+09	6.19225e+09	5.1545e+09	4.24257e+09	3.93997e+09	5.30697e+09	7.27956e+09
4	1.33694e+09	1.28579e+09	1.273e+09	1.18776e+09	1.52151e+09	1.68127e+09	1.83811e+09	1.62593e+09	1.58269e+09	1.53463e+09	1.73799e+09
5	2.45426e+09	2.27139e+09	2.56524e+09	2.53217e+09	3.85146e+09	3.38926e+09	3.66858e+09	3.51707e+09	3.28897e+09	3.35724e+09	3.40075e+09
6	1.84862e+09	1.5066e+09	1.52775e+09	1.95162e+09	1.78605e+09	1.67441e+09	1.97868e+09	1.40023e+09	1.21321e+09	1.27402e+09	1.13601e+09
7	1.65298e+09	1.62362e+09	1.53142e+09	2.06045e+09	2.17369e+09	2.47862e+09	2.36095e+09	1.88542e+09	1.71863e+09	1.83485e+09	1.91945e+09
8	2.65086e+08	2.70045e+08	3.03283e+08	3.38657e+08	3.43219e+08	4.65758e+08	4.77043e+08	3.88604e+08	3.70922e+08	3.6719e+08	4.04407e+08
9	2.24052e+06	1.67246e+06	-387954	273372	-6.35535e+06	-6.85294e+06	-8.4544e+06	-4.05688e+06	-738980	3.1127e+06	-4.2476e+06
10	1.34033e+09	1.37769e+09	1.34467e+09	1.28553e+09	1.28313e+09	1.50114e+09	1.37747e+09	1.38453e+09	1.20884e+09	1.22128e+09	1.44776e+09
11	5.94341e+09	5.57841e+09	5.88447e+09	6.02976e+09	7.75028e+09	8.74778e+09	8.11094e+09	7.47515e+09	6.62998e+09	6.97657e+09	7.48838e+09
12	1.56866e+06	233997	-3.45828e+06	-6.41814e+06	-2.13331e+07	-3.36e+07	-4.27875e+07	-2.05647e+07	-8.67003e+06	-2.30368e+06	-1.19949e+07
13	2.25665e+08	7.93652e+07	1.8955e+08	2.47479e+08	1.48908e+08	9.26467e+07	-3.22103e+07	1.39164e+08	8.78561e+07	1.37136e+08	-1.01509e+07
14	-1.3533e+06	-3.31694e+06	-4.67927e+06	-4.20162e+06	-7.38953e+06	-1.04244e+07	-1.87092e+07	-2.95023e+06	-1.17642e+07	-7.71607e+06	-2.1406e+07
15	357270	-1.5381e+06	-1.62583e+06	-1.50611e+06	-9.09991e+06	-2.31272e+07	-4.21892e+07	-2.04003e+06	-2.47665e+06	4.55546e+06	-2.94917e+07
16	5.11954e+07	4.90316e+07	5.52751e+07	6.0689e+07	5.51066e+07	6.07173e+07	5.03599e+07	5.38222e+07	4.47146e+07	4.55405e+07	4.41072e+07
17	1.67235e+08	1.4503e+08	1.59295e+08	1.6809e+08	1.88099e+08	2.10702e+08	1.75371e+08	2.00611e+08	2.11216e+08	1.91785e+08	1.90127e+08
18	2.07123e+08	1.90729e+08	1.81569e+08	1.97716e+08	2.31015e+08	2.17979e+08	1.53206e+08	2.30662e+08	1.964e+08	2.02981e+08	1.68973e+08
19	5.72074e+07	5.07283e+07	4.93779e+07	4.95313e+07	6.12595e+07	5.78811e+07	4.94961e+07	5.51122e+07	5.01167e+07	6.30373e+07	5.38682e+07
20	1.58059e+09	1.23088e+09	1.21216e+09	1.71819e+09	1.84146e+09	1.92926e+09	1.99674e+09	1.85659e+09	1.73369e+09	1.46989e+09	1.68257e+09
21	9.1813e+08	7.63895e+08	7.97958e+08	9.91277e+08	1.09316e+09	1.17572e+09	1.21755e+09	1.22621e+09	1.11212e+09	1.20549e+09	1.273e+09
22	5.29468e+08	3.80083e+08	4.53482e+08	7.15994e+08	5.25698e+08	5.86305e+08	6.32765e+08	5.98771e+08	5.73367e+08	6.10215e+08	6.14174e+08
23	4.27154e+08	3.53229e+08	3.76306e+08	4.67419e+08	4.89643e+08	4.93588e+08	5.14243e+08	5.35563e+08	5.01932e+08	5.24667e+08	5.60592e+08
24	1.85989e+08	1.68116e+08	1.91177e+08	2.21167e+08	2.27686e+08	2.02621e+08	1.78952e+08	1.86422e+08	1.85327e+08	2.08248e+08	2.12435e+08
25	2.98049e+08	2.52212e+08	2.69422e+08	3.03304e+08	3.16012e+08	3.01036e+08	3.13952e+08	2.92634e+08	2.82559e+08	2.60242e+08	2.21654e+08
26	1.11872e+09	9.08735e+08	1.09338e+09	1.36722e+09	1.23455e+09	1.23926e+09	1.63243e+09	1.55544e+09	1.55052e+09	1.60582e+09	1.49527e+09
27	2.08954e+08	1.91177e+08	1.90916e+08	2.07209e+08	1.72259e+08	1.93906e+08	1.9714e+08	2.03823e+08	1.53701e+08	2.22988e+08	1.94594e+08
28	1.0271e+09	9.19787e+08	9.47062e+08	1.13309e+09	1.02591e+09	1.23218e+09	1.24447e+09	1.14101e+09	1.06394e+09	1.21825e+09	1.17552e+09
29	9.84424e+08	9.51289e+08	8.34958e+08	9.61842e+08	8.12351e+08	1.0364e+09	9.60978e+08	8.06436e+08	7.68332e+08	8.40575e+08	9.05404e+08
30	6.92742e+08	5.84324e+08	6.20191e+08	7.08663e+08	7.06175e+08	1.02392e+09	8.83481e+08	8.39465e+08	7.34776e+08	7.35634e+08	7.52213e+08
31	1.52829e+09	1.4165e+09	1.44882e+09	1.44327e+09	1.27449e+09	1.62506e+09	1.47973e+09	1.32896e+09	1.05345e+09	1.12708e+09	1.05174e+09
32	8.42631e+08	7.87574e+08	7.88294e+08	8.7896e+08	8.48635e+08	1.06912e+09	1.12697e+09	9.7943e+08	7.94418e+08	8.13742e+08	9.75549e+08
33	3.20964e+09	2.75675e+09	2.87051e+09	3.42254e+09	3.30081e+09	3.63683e+09	3.42894e+09	3.07537e+09	3.05264e+09	3.13118e+09	3.20554e+09
34	2.61427e+09	2.2968e+09	2.41338e+09	2.77445e+09	2.68939e+09	3.87563e+09	3.18425e+09	2.99897e+09	2.60709e+09	2.62222e+09	3.30997e+09
35	6.72876e+08	6.51242e+08	7.30582e+08	6.998e+08	7.04052e+08	7.57203e+08	8.10935e+08	8.63551e+08	7.87848e+08	7.69062e+08	8.21962e+08
36	2.4894e+09	2.42188e+09	2.33917e+09	2.40009e+09	2.47547e+09	2.59076e+09	2.85017e+09	2.80926e+09	2.68089e+09	2.69856e+09	3.03401e+09
37	2.95891e+09	2.78125e+09	3.34827e+09	4.13934e+09	5.0197e+09	4.63519e+09	4.84497e+09	4.58634e+09	4.50224e+09	4.47662e+09	5.12189e+09
38	4.17817e+09	4.00461e+09	4.33602e+09	4.61201e+09	4.95172e+09	4.65586e+09	5.18117e+09	4.74596e+09	4.7059e+09	4.74226e+09	4.77713e+09
39	3.22857e+09	2.87229e+09	3.25924e+09	3.57932e+09	3.63224e+09	3.62551e+09	4.16726e+09	3.98302e+09	3.69709e+09	3.9737e+09	4.30866e+09
40	3.26734e+09	3.21193e+09	3.09627e+09	3.54988e+09	3.69836e+09	3.81498e+09	3.76648e+09	4.07112e+09	3.99474e+09	3.85141e+09	4.56405e+09
41	7.90193e+08	7.66448e+08	7.03273e+08	8.873e+08	9.32455e+08	9.60606e+08	8.82045e+08	9.57045e+08	9.41506e+08	9.35592e+08	1.05021e+09

## Sheet: proportion of output value
ID	2013	2014	2015	2016	2017	2018	2019	2020	2021	2022	2023
1	0.66262	0.663442	0.681487	0.686963	0.686771	0.664003	0.663576	0.618817	0.604834	0.604211	0.645153
2	0.474163	0.4794	0.4891	0.5043	0.5582	0.5717	0.5486	0.488	0.438	0.422	0.499672
3	0.379738	0.3581	0.4215	0.4257	0.3705	0.3688	0.3446	0.2799	0.2599	0.3504	0.485904
4	0.357314	0.3623	0.377	0.3788	0.495	0.5131	0.4918	0.4704	0.4539	0.4646	0.529693
5	0.310946	0.2935	0.351	0.3637	0.527	0.4694	0.4714	0.4451	0.4218	0.4405	0.443113
6	0.392192	0.3944	0.4087	0.4185	0.4455	0.3853	0.3939	0.3157	0.2765	0.2921	0.265136
7	0.368381	0.3721	0.3906	0.4	0.4927	0.4873	0.4727	0.4266	0.3923	0.4112	0.452351
8	0.26923	0.2545	0.3056	0.321	0.3927	0.4452	0.4531	0.4171	0.3979	0.4071	0.443774
9	0.348432	0.3515	0.3694	0.3735	0.4315	0.4499	0.4293	0.4192	0.3863	0.3942	0.508071
10	0.34782	0.354734	0.371959	0.401919	0.419305	0.433277	0.412743	0.390246	0.359735	0.372985	0.420931
11	0.283099	0.282645	0.302723	0.354719	0.439189	0.440301	0.413114	0.3641	0.333264	0.352994	0.378313
12	0.372267	0.380952	0.383583	0.383042	0.395018	0.398578	0.372375	0.323982	0.297151	0.314074	0.440657
13	0.581523	0.5951	0.5892	0.5813	0.5415	0.5852	0.5386	0.5916	0.5746	0.5703	0.576007
14	0.450018	0.461538	0.467186	0.4802	0.4488	0.5049	0.4714	0.5374	0.5259	0.515	0.542623
15	0.30789	0.298805	0.337529	0.362162	0.3772	0.4543	0.4269	0.4875	0.4789	0.4688	0.486127
16	0.450626	0.454545	0.470053	0.492537	0.5184	0.5809	0.5497	0.5981	0.585	0.5876	0.597319
17	0.336409	0.330882	0.359521	0.376412	0.3875	0.4705	0.4259	0.4895	0.4832	0.4648	0.511694
18	0.516401	0.531761	0.532587	0.553719	0.5671	0.6219	0.5575	0.668883	0.5966	0.5733	0.594747
19	0.533892	0.547945	0.549398	0.530786	0.531496	0.529412	0.544983	0.56776	0.55308	0.599352	0.630326
20	0.466748	0.467	0.4866	0.4914	0.6004	0.6609	0.6533	0.6275	0.5856	0.5793	0.5798
21	0.338048	0.3393	0.3599	0.3686	0.4226	0.4876	0.4708	0.4613	0.4532	0.4868	0.51313
22	0.37725	0.367278	0.41692	0.47371	0.477379	0.480698	0.521666	0.530876	0.522278	0.544504	0.570898
23	0.371477	0.380979	0.393622	0.405265	0.448266	0.481922	0.470701	0.487913	0.461719	0.493346	0.516661
24	0.273419	0.277104	0.293511	0.309285	0.319021	0.32715	0.314644	0.315325	0.305637	0.323968	0.365608
25	0.447242	0.45136	0.472234	0.492217	0.480283	0.470652	0.498977	0.490287	0.469403	0.416729	0.368624
26	0.185232	0.19039	0.202897	0.214663	0.225832	0.234272	0.314349	0.29128	0.283204	0.285191	0.283126
27	0.264256	0.27027	0.274823	0.2795	0.261503	0.281002	0.300673	0.281585	0.24238	0.278463	0.270203
28	0.647027	0.6208	0.6888	0.7022	0.6859	0.7265	0.7198	0.7107	0.7009	0.717	0.697967
29	0.309778	0.3396	0.2959	0.29921	0.2654	0.313	0.3067	0.2743	0.2629	0.287	0.280181
30	0.31448	0.324074	0.331058	0.333226	0.3348	0.4189	0.3995	0.3788	0.3302	0.3234	0.348636
31	0.378465	0.391645	0.38783	0.351332	0.3236	0.3677	0.3454	0.315	0.2818	0.2756	0.279014
32	0.305571	0.322702	0.313629	0.318181	0.321904	0.364362	0.406209	0.358283	0.296623	0.302262	0.328152
33	0.474736	0.478049	0.501727	0.523289	0.538597	0.525161	0.513392	0.47008	0.465764	0.479638	0.48855
34	0.282304	0.295311	0.293767	0.299074	0.303747	0.402807	0.351675	0.31639	0.275805	0.289652	0.349682
35	0.373989	0.396011	0.386727	0.377134	0.369732	0.422288	0.463351	0.426343	0.394212	0.394212	0.43893
36	0.500743	0.517837	0.514103	0.503926	0.496004	0.558042	0.605308	0.547715	0.518699	0.523697	0.58182
37	0.352872	0.329212	0.406028	0.475418	0.528268	0.526553	0.52504	0.494018	0.48383	0.474605	0.546146
38	0.536481	0.538835	0.57297	0.586031	0.596132	0.636287	0.666486	0.625613	0.614922	0.61501	0.624319
39	0.396485	0.402128	0.425026	0.43381	0.440969	0.475079	0.503049	0.471723	0.455322	0.449057	0.480886
40	0.342008	0.36811	0.352398	0.361844	0.371813	0.389265	0.401887	0.386878	0.376095	0.364686	0.40638
41	0.413168	0.427861	0.430281	0.444006	0.454504	0.476157	0.494545	0.481647	0.462485	0.477629	0.523786
