# Supplementary material for: Research on the allocation mechanism of grassland ecological compensation among different industries based on ecosystem product value accounting
Source: PLoS One. 2026 May 15;21(5):e0349316. doi: 10.1371/journal.pone.0349316 (PMC13178973; doi:10.1371/journal.pone.0349316)
Supplement: S1 File — (ZIP) [file pone.0349316.s001.zip › Dataset/Ecological compensation in tourism industry/soil conservation.xlsx]

## Sheet: supply
ID	2013	2014	2015	2016	2017	2018	2019	2020	2021	2022	2023		unit:hectare
1	428372	428679	440080	441860	441436	442171	439633	347519	431360	439265	406048
2	1.04522e+06	1.04522e+06	1.04156e+06	1.04904e+06	1.0482e+06	1.06707e+06	1.06942e+06	1.07888e+06	1.07899e+06	1.07295e+06	1.07694e+06
3	3.55154e+06	3.54244e+06	3.52679e+06	3.52623e+06	3.5217e+06	3.51711e+06	3.5077e+06	3.50038e+06	3.4924e+06	3.49167e+06	3.49482e+06
4	1.25001e+06	1.21664e+06	1.17005e+06	1.14232e+06	1.14345e+06	1.16885e+06	1.22437e+06	1.28375e+06	1.28791e+06	1.22377e+06	1.26515e+06
5	2.46736e+06	2.44559e+06	2.39686e+06	2.33516e+06	2.33318e+06	2.33735e+06	2.38538e+06	2.4635e+06	2.46303e+06	2.40423e+06	2.44358e+06
6	1.94106e+06	1.95095e+06	1.98306e+06	1.98574e+06	1.98019e+06	1.99339e+06	1.99947e+06	2.02376e+06	2.0166e+06	2.01948e+06	2.01995e+06
7	3.04419e+06	3.05246e+06	3.0477e+06	3.07588e+06	3.05987e+06	3.06065e+06	3.06137e+06	3.08556e+06	3.08664e+06	3.07474e+06	3.08232e+06
8	1.52351e+06	1.5077e+06	1.48039e+06	1.45118e+06	1.42958e+06	1.41222e+06	1.39661e+06	1.39419e+06	1.39219e+06	1.31045e+06	1.36561e+06
9	32922.5	33225.7	33569.6	33496.3	33866.2	33218.3	34076.2	34364.1	34691	39717	36257.4
10	960324	946569	931606	916703	892120	887302	884186	897497	889709	891756	892987
11	9.04477e+06	9.04207e+06	9.03904e+06	9.03915e+06	9.02152e+06	9.02038e+06	9.0228e+06	9.04861e+06	9.0486e+06	9.03588e+06	9.04436e+06
12	689866	700615	735473	758413	765406	716055	699695	617059	601049	557953	592020
13	329033	328038	331506	332826	334993	332478	328508	322354	321524	307782	317220
14	36435.4	34814.6	32422.6	32483.5	35564.4	38043.3	39838.5	42599.5	42741.7	40243.2	41861.4
15	278114	280449	281890	283301	282717	282471	282602	280448	280288	284816	281851
16	757921	783429	792556	790542	765562	755074	748989	739726	738158	704865	727583
17	1.28831e+06	1.28321e+06	1.27553e+06	1.25888e+06	1.25675e+06	1.23175e+06	1.24147e+06	1.23288e+06	1.23044e+06	1.23565e+06	1.23299e+06
18	1.21832e+06	1.21355e+06	1.20675e+06	1.18893e+06	1.19009e+06	1.17602e+06	1.04905e+06	1.19115e+06	1.19949e+06	1.22454e+06	1.20506e+06
19	1.43215e+06	1.4402e+06	1.44157e+06	1.45588e+06	1.45897e+06	1.44635e+06	1.41915e+06	1.39535e+06	1.39416e+06	1.48091e+06	1.42347e+06
20	2.11532e+06	2.08311e+06	2.08777e+06	2.08763e+06	2.11422e+06	2.1129e+06	2.13562e+06	2.12195e+06	2.1171e+06	1.98736e+06	2.07547e+06
21	1.89492e+06	1.87521e+06	1.85206e+06	1.85884e+06	1.86983e+06	1.88157e+06	1.87338e+06	1.86851e+06	1.87324e+06	1.83104e+06	1.85759e+06
22	1.17629e+06	1.17232e+06	1.17365e+06	1.17184e+06	1.17233e+06	1.16687e+06	1.15467e+06	1.12242e+06	1.11779e+06	1.09555e+06	1.11192e+06
23	606392	599726	604793	601543	603841	599003	604279	603526	601349	584948	596608
24	3.53744e+06	3.5377e+06	3.56332e+06	3.54624e+06	3.53815e+06	3.49574e+06	3.48751e+06	3.46306e+06	3.46007e+06	3.42476e+06	3.4493e+06
25	1.47647e+06	1.46575e+06	1.46526e+06	1.45938e+06	1.46035e+06	1.45498e+06	1.46515e+06	1.46435e+06	1.46487e+06	1.52405e+06	1.48442e+06
26	1.65248e+06	1.63876e+06	1.63151e+06	1.63179e+06	1.63741e+06	1.62937e+06	1.62629e+06	1.61922e+06	1.61766e+06	1.61687e+06	1.61791e+06
27	247626	248536	252879	258186	262757	263956	261960	262168	261887	262279	262111
28	421202	422082	426737	432133	434514	434711	431794	430394	429598	435319	431771
29	1.29799e+06	1.29371e+06	1.29266e+06	1.29289e+06	1.29207e+06	1.28824e+06	1.28452e+06	1.27733e+06	1.27594e+06	1.28187e+06	1.27838e+06
30	5.8065e+06	5.77802e+06	5.79894e+06	5.81577e+06	5.82376e+06	5.7817e+06	5.73402e+06	5.67403e+06	5.66861e+06	5.70986e+06	5.68416e+06
31	1.74547e+06	1.74236e+06	1.74199e+06	1.73569e+06	1.73114e+06	1.72088e+06	1.71563e+06	1.7102e+06	1.71054e+06	1.70506e+06	1.7086e+06
32	778322	779503	782040	782634	781941	781348	780689	784355	780658	786008	783674
33	3.23969e+06	3.24052e+06	3.24498e+06	3.24616e+06	3.24048e+06	3.23071e+06	3.22145e+06	3.21387e+06	3.21276e+06	3.21814e+06	3.21492e+06
34	8.15987e+06	8.1668e+06	8.18042e+06	8.18297e+06	8.14648e+06	8065328	8.00304e+06	7.9688e+06	7.95968e+06	7.94237e+06	7.95695e+06
35	1.18633e+06	1.18754e+06	1.17074e+06	1.20109e+06	1.20235e+06	1.2038e+06	1.20373e+06	1.20477e+06	1.20522e+06	1.22525e+06	1.21175e+06
36	6.86128e+06	6.86182e+06	6.89934e+06	6.94559e+06	6.98423e+06	7.04689e+06	7.13154e+06	7.14889e+06	7.17542e+06	7.34061e+06	7.22164e+06
37	1.80811e+06	1.80902e+06	1.82012e+06	1.82861e+06	1.83041e+06	1.83474e+06	1.83824e+06	1.83883e+06	1.84034e+06	1.86047e+06	1.84655e+06
38	1.84898e+06	1.8456e+06	1.85803e+06	1.87084e+06	1.86751e+06	1.85105e+06	1.83042e+06	1.8144e+06	1.81112e+06	1.81729e+06	1.81427e+06
39	3.72657e+06	3.72561e+06	3.76126e+06	3.75466e+06	3.75036e+06	3.73245e+06	3.70697e+06	3.69442e+06	3.69176e+06	3.72775e+06	3.70465e+06
40	1.37167e+07	1.3714e+07	1.37471e+07	1.37754e+07	1.37764e+07	1.37584e+07	1.37508e+07	1.37329e+07	1.37384e+07	1.36788e+07	1.37167e+07
41	1.16781e+07	1.16877e+07	1.17852e+07	1.1871e+07	1.19346e+07	1.2001e+07	1.20736e+07	1.21035e+07	1.21203e+07	1.20348e+07	1.20862e+07

## Sheet: consume
ID	2013	2014	2015	2016	2017	2018	2019	2020	2021	2022	2023		unit:hectare
1	206666	212487	219212	227670	235810	245163	254498	264878	277715	290236	303854
2	0	0	0	0	0	0	0	0	0	0	0
3	525113	539906	556992	578482	599165	622931	646651	673024	705642	737456	772057
4	0	0	0	0	0	0	0	0	0	0	0
5	220127	226328	233490	242499	251169	261132	271075	282131	295804	309141	323645
6	0	0	0	0	0	0	0	0	0	0	0
7	0	0	0	0	0	0	0	0	0	0	0
8	1.46174e+06	1.50291e+06	1.55047e+06	1.6103e+06	1.66787e+06	1.73403e+06	1.80006e+06	1.87347e+06	1.96427e+06	2.05283e+06	2.14914e+06
9	0	0	0	0	0	0	0	0	0	0	0
10	623371	640931	661215	686726	711279	739493	767651	798959	837680	875447	916523
11	3824.31	3932.04	4056.47	4212.99	4363.61	4536.7	4709.45	4901.52	5139.07	5370.76	5622.76
12	905810	931327	960800	997870	1.03355e+06	1.07454e+06	1.11546e+06	1.16095e+06	1.21722e+06	1.2721e+06	1.33178e+06
13	9142.92	9711.47	10395.6	11568.7	13078.5	15545.4	18492.1	20280.5	22166.1	24066.5	24734.5
14	0	0	0	0	0	0	0	0	0	0	0
15	0	0	0	0	0	0	0	0	0	0	0
16	23479.5	24939.6	26696.5	29709.1	33586.2	39921.5	47488.8	52081.6	56923.9	61804.3	63519.6
17	42807.7	45469.7	48672.8	54165.3	61234.2	72784.5	86581.2	94954.8	103783	112681	115808
18	10263.7	10902	11670	12986.9	14681.7	17451.1	20759	22766.7	24883.5	27016.8	27766.7
19	6716	7133.63	7636.16	8497.87	9606.89	11419	13583.5	14897.2	16282.3	17678.3	18168.9
20	30835.4	32752.8	35060.1	39016.5	44108.4	52428.3	62366.4	68398.1	74757.4	81166.7	83419.4
21	28887.6	30683.9	32845.4	36551.9	41322.2	49116.6	58426.9	64077.5	70035.1	76039.6	78150
22	49814.9	52912.6	56640	63031.6	71257.6	84698.6	100754	110498	120771	131126	134765
23	7572.41	8043.3	8609.91	9581.5	10831.9	12875.1	15315.7	16796.9	18358.6	19932.6	20485.8
24	68212.5	72454.3	77558.3	86310.5	97574.5	115980	137964	151307	165375	179553	184536
25	0	0	0	0	0	0	0	0	0	0	0
26	26752.4	28416	30417.7	33850.3	38267.9	45486.2	54108.3	59341.3	64858.6	70419.3	72373.7
27	0	0	0	0	0	0	0	0	0	0	0
28	0	0	0	0	0	0	0	0	0	0	0
29	12143.4	13196.8	13737.6	15506.5	17335.3	19133	21524.8	24576.4	26020	28517.3	29177.4
30	75756.7	82328.1	85702	96737.3	108146	119361	134282	153320	162326	177905	182023
31	22826.9	24807	25823.6	29148.8	32586.6	35965.8	40461.8	46198.1	48911.8	53606.1	54847.1
32	0	0	0	0	0	0	0	0	0	0	0
33	15338.5	16669	17352.1	19586.5	21896.5	24167.1	27188.2	31042.7	32866.2	36020.5	36854.4
34	125656	136556	142152	160456	179380	197981	222731	254308	269246	295087	301918
35	0	0	0	0	0	0	0	0	0	0	0
36	0	0	0	0	0	0	0	0	0	0	0
37	0	0	0	0	0	0	0	0	0	0	0
38	19641.3	21096	12609.8	8745.89	11338.8	14298.3	16842.7	19260.3	21756.7	24307.6	24644.4
39	12405.6	13324.4	7964.46	5523.98	7161.67	9030.91	10638	12165	13741.7	15352.9	15565.6
40	0	0	0	0	0	0	0	0	0	0	0
41	0	0	0	0	0	0	0	0	0	0	0

## Sheet: ecological compensation amount
ID	2013	2014	2015	2016	2017	2018	2019	2020	2021	2022	2023		unit:yuan
1	1.05956e+08	1.05248e+08	1.07899e+08	1.07289e+08	1.06031e+08	1.0497e+08	1.02883e+08	7.25254e+07	9.70778e+07	9.78301e+07	8.55186e+07
2	3.282e+08	3.28199e+08	3.2705e+08	3.29398e+08	3.29136e+08	3.3506e+08	3.35798e+08	3.38767e+08	3.38802e+08	3.36906e+08	3.38158e+08
3	1.04263e+09	1.03773e+09	1.03046e+09	1.02731e+09	1.02303e+09	1.01831e+09	1.01208e+09	1.00613e+09	9.99123e+08	9.94496e+08	9.90705e+08
4	3.92505e+08	3.82025e+08	3.67397e+08	3.58688e+08	3.59045e+08	3.6702e+08	3.84452e+08	4.03099e+08	4.04405e+08	3.84264e+08	3.97256e+08
5	7.44339e+08	7.36645e+08	7.20356e+08	6.99735e+08	6.97918e+08	6.97849e+08	7.11558e+08	7.34559e+08	7.32522e+08	7.12217e+08	7.22571e+08
6	6.09492e+08	6.12599e+08	6.22681e+08	6.23523e+08	6.2178e+08	6.25926e+08	6.27834e+08	6.35462e+08	6.33212e+08	6.34117e+08	6.34264e+08
7	9.55876e+08	9.58471e+08	9.56978e+08	9.65828e+08	9.60799e+08	9.61045e+08	9.6127e+08	9.68866e+08	9.69206e+08	9.6547e+08	9.67847e+08
8	2.76428e+08	2.65775e+08	2.50628e+08	2.33193e+08	2.18456e+08	2.03863e+08	1.89839e+08	1.78936e+08	1.65765e+08	1.27863e+08	1.31876e+08
9	1.03377e+07	1.04329e+07	1.05408e+07	1.05178e+07	1.0634e+07	1.04306e+07	1.06999e+07	1.07903e+07	1.0893e+07	1.24711e+07	1.13848e+07
10	2.15417e+08	2.08672e+08	2.01171e+08	1.92967e+08	1.81855e+08	1.76445e+08	1.71576e+08	1.7143e+08	1.63635e+08	1.5906e+08	1.53771e+08
11	2.83953e+09	2.83867e+09	2.8377e+09	2.83771e+09	2.83215e+09	2.83177e+09	2.83251e+09	2.84059e+09	2.84055e+09	2.83652e+09	2.83915e+09
12	9.14713e+07	9.13211e+07	9.81944e+07	1.00276e+08	9.75424e+07	7.63821e+07	6.55921e+07	3.33592e+07	2.05585e+07	-555665	1.89519e+06
13	1.02053e+08	1.01662e+08	1.02657e+08	1.02909e+08	1.03381e+08	1.0225e+08	1.00597e+08	9.84171e+07	9.7896e+07	9.33184e+07	9.61897e+07
14	1.14407e+07	1.09318e+07	1.01807e+07	1.01998e+07	1.11672e+07	1.19456e+07	1.25093e+07	1.33762e+07	1.34209e+07	1.26364e+07	1.31445e+07
15	8.73277e+07	8.8061e+07	8.85135e+07	8.89565e+07	8.87732e+07	8.86958e+07	8.8737e+07	8.80608e+07	8.80103e+07	8.94322e+07	8.85011e+07
16	2.34743e+08	2.42551e+08	2.45174e+08	2.44126e+08	2.35746e+08	2.31578e+08	2.28621e+08	2.25079e+08	2.23917e+08	2.12789e+08	2.19685e+08
17	3.98614e+08	3.96647e+08	3.93793e+08	3.87805e+08	3.86159e+08	3.76714e+08	3.77858e+08	3.74007e+08	3.7202e+08	3.72427e+08	3.7116e+08
18	3.81134e+08	3.79548e+08	3.77308e+08	3.71531e+08	3.7166e+08	3.66861e+08	3.26535e+08	3.70874e+08	3.73201e+08	3.80773e+08	3.74552e+08
19	4.48768e+08	4.51237e+08	4.51599e+08	4.55972e+08	4.5679e+08	4.52576e+08	4.43736e+08	4.36083e+08	4.35516e+08	4.62562e+08	4.4446e+08
20	6.59949e+08	6.49572e+08	6.50717e+08	6.50125e+08	6.57773e+08	6.56208e+08	6.61969e+08	6.56844e+08	6.54441e+08	6.12818e+08	6.40173e+08
21	5.91014e+08	5.84577e+08	5.77008e+08	5.78625e+08	5.81417e+08	5.84026e+08	5.80168e+08	5.77858e+08	5.78521e+08	5.6444e+08	5.72487e+08
22	3.62471e+08	3.608e+08	3.607e+08	3.5925e+08	3.58267e+08	3.54694e+08	3.48645e+08	3.37173e+08	3.34301e+08	3.25885e+08	3.30523e+08
23	1.89361e+08	1.87203e+08	1.88715e+08	1.87561e+08	1.88109e+08	1.86308e+08	1.87628e+08	1.87186e+08	1.86287e+08	1.8092e+08	1.84504e+08
24	1.10133e+09	1.10083e+09	1.10817e+09	1.10159e+09	1.0975e+09	1.08164e+09	1.07602e+09	1.0665e+09	1.06361e+09	1.05057e+09	1.05758e+09
25	4.63611e+08	4.60245e+08	4.60093e+08	4.58246e+08	4.58551e+08	4.56865e+08	4.60056e+08	4.59804e+08	4.5997e+08	4.78552e+08	4.66109e+08
26	5.15183e+08	5.10645e+08	5.08092e+08	5.07705e+08	5.08858e+08	5.05337e+08	5.0318e+08	5.00235e+08	4.98984e+08	4.97968e+08	4.98026e+08
27	7.77544e+07	7.80402e+07	7.94039e+07	8.10703e+07	8.25057e+07	8.28821e+07	8.22553e+07	8.23209e+07	8.22324e+07	8.23555e+07	8.2303e+07
28	1.32257e+08	1.32534e+08	1.33995e+08	1.3569e+08	1.36437e+08	1.36499e+08	1.35583e+08	1.35144e+08	1.34894e+08	1.3669e+08	1.35576e+08
29	4.05892e+08	4.04401e+08	4.03997e+08	4.03825e+08	4.03314e+08	4.01864e+08	4.00367e+08	3.97686e+08	3.97051e+08	3.98568e+08	3.97381e+08
30	1.81278e+09	1.80292e+09	1.80903e+09	1.81279e+09	1.81372e+09	1.79896e+09	1.78193e+09	1.76046e+09	1.75752e+09	1.76832e+09	1.75968e+09
31	5.44922e+08	5.43673e+08	5.43418e+08	5.40981e+08	5.39077e+08	5.35388e+08	5.33118e+08	5.30622e+08	5.30352e+08	5.27984e+08	5.28924e+08
32	2.44393e+08	2.44764e+08	2.45561e+08	2.45747e+08	2.45529e+08	2.45343e+08	2.45136e+08	2.46288e+08	2.45127e+08	2.46806e+08	2.46074e+08
33	1.01514e+09	1.01522e+09	1.01653e+09	1.01659e+09	1.01449e+09	1.0111e+09	1.00778e+09	1.00487e+09	1.00427e+09	1.00552e+09	1.00439e+09
34	2.54484e+09	2.54551e+09	2.54901e+09	2.54728e+09	2.53321e+09	2.50516e+09	2.48218e+09	2.46707e+09	2.46214e+09	2.45314e+09	2.45677e+09
35	3.72507e+08	3.72887e+08	3.67611e+08	3.77143e+08	3.77539e+08	3.77992e+08	3.77971e+08	3.78297e+08	3.7844e+08	3.84727e+08	3.80488e+08
36	2.15444e+09	2.15461e+09	2.16639e+09	2.18091e+09	2.19305e+09	2.21272e+09	2.2393e+09	2.24475e+09	2.25308e+09	2.30495e+09	2.26759e+09
37	5.67747e+08	5.68034e+08	5.71518e+08	5.74184e+08	5.7475e+08	5.7611e+08	5.77206e+08	5.77394e+08	5.77866e+08	5.84187e+08	5.79816e+08
38	5.77865e+08	5.76603e+08	5.81679e+08	5.86235e+08	5.84831e+08	5.79255e+08	5.72424e+08	5.67059e+08	5.65686e+08	5.6727e+08	5.66275e+08
39	1.16843e+09	1.168e+09	1.17994e+09	1.1782e+09	1.17662e+09	1.17074e+09	1.16252e+09	1.15837e+09	1.15732e+09	1.16839e+09	1.16111e+09
40	4.30705e+09	4.30618e+09	4.3166e+09	4.32547e+09	4.32578e+09	4.32014e+09	4.31775e+09	4.31214e+09	4.31387e+09	4.29515e+09	4.30705e+09
41	3.66692e+09	3.66995e+09	3.70055e+09	3.72751e+09	3.74748e+09	3.76833e+09	3.7911e+09	3.80049e+09	3.80577e+09	3.77891e+09	3.79506e+09
