# Supplementary material for: Research on the allocation mechanism of grassland ecological compensation among different industries based on ecosystem product value accounting
Source: PLoS One. 2026 May 15;21(5):e0349316. doi: 10.1371/journal.pone.0349316 (PMC13178973; doi:10.1371/journal.pone.0349316)
Supplement: S1 File — (ZIP) [file pone.0349316.s001.zip › Dataset/Ecological compensation in tourism industry/water conservation.xlsx]

## Sheet: supply
ID	2013	2014	2015	2016	2017	2018	2019	2020	2021	2022	2023		unit:yuan
1	3.34851e+06	3.06327e+06	2.88401e+06	3.43929e+06	3.10189e+06	3.25004e+06	3.49113e+06	2.47778e+06	3.31602e+06	3.35441e+06	3.21866e+06
2	4.0345e+06	4.16774e+06	3.59799e+06	4.61483e+06	3.81756e+06	4.7849e+06	5.22073e+06	4.56757e+06	4.57877e+06	4.88931e+06	4.93491e+06
3	4.03879e+07	4.37455e+07	3.72381e+07	3.8141e+07	3.53076e+07	4.3172e+07	3.86663e+07	3.84534e+07	3.87549e+07	3.80661e+07	3.82385e+07
4	9.33279e+06	8.87665e+06	8.30491e+06	7.91322e+06	7.7387e+06	8.27763e+06	9.19274e+06	8.58513e+06	8.67373e+06	8.20746e+06	8.30771e+06
5	1.94535e+07	1.90804e+07	1.8317e+07	1.7544e+07	1.82652e+07	1.81561e+07	1.9587e+07	1.95019e+07	1.95977e+07	1.89916e+07	1.93021e+07
6	1.15842e+07	9.39287e+06	9.19267e+06	1.16563e+07	1.00448e+07	1.09381e+07	1.26245e+07	1.1263e+07	1.10181e+07	1.08692e+07	1.08614e+07
7	1.12645e+07	1.10324e+07	1.00217e+07	1.31207e+07	1.1297e+07	1.3037e+07	1.29157e+07	1.13158e+07	1.12665e+07	1.11291e+07	1.10623e+07
8	2.47088e+06	2.67617e+06	2.50562e+06	2.67112e+06	2.23223e+06	2.66098e+06	2.68923e+06	2.34514e+06	2.37237e+06	2.26312e+06	2.38969e+06
9	51596.5	56810.8	52107.4	67472.3	54813.8	64851.8	67380.3	59285.9	67775	70714.9	68803.5
10	9.55759e+06	9.61152e+06	8.99698e+06	7.95569e+06	7.63634e+06	8.68063e+06	8.3978e+06	8.88804e+06	8.45373e+06	8.12726e+06	8.60204e+06
11	5.17957e+07	4.86856e+07	4.80066e+07	4.25041e+07	4.3487e+07	4.91426e+07	4.84773e+07	5.07592e+07	4.9211e+07	4.8669e+07	4.89187e+07
12	52018.4	57157.6	53016.6	65862	62010.7	61153.4	63868	47147.6	55115.1	45478.4	51271.2
13	1.24335e+06	997101	1.1e+06	1.40343e+06	1.18446e+06	1.11577e+06	1.14783e+06	1.07379e+06	1.06467e+06	1.01054e+06	1.05122e+06
14	28051.2	18239.1	12963	22727.9	20400.8	26351.8	25137.7	28305.4	28306.3	26344.1	27510.1
15	86502.5	78287.1	80840.7	88006.5	83104	77556.2	83857.7	82064.5	107091	107370	106970
16	292405	279551	304568	320501	285030	285339	288107	261229	261350	260335	277992
17	1.2418e+06	1.10156e+06	1.11289e+06	1.12547e+06	1.22286e+06	1.14966e+06	1.11745e+06	1.10816e+06	1.10009e+06	1.11733e+06	1.13063e+06
18	1.00802e+06	910169	876910	919638	1.05806e+06	949040	841721	969380	956309	991878	979167
19	387474	348571	351778	462642	477302	436964	412753	332911	366967	367399	358270
20	8.45082e+06	6.57522e+06	6.25541e+06	8.77976e+06	7.63778e+06	7.3011e+06	7.68283e+06	7.3333e+06	7.34976e+06	6.87353e+06	7.31265e+06
21	6.80484e+06	5.60666e+06	5.59269e+06	6.77272e+06	6.43028e+06	6.04942e+06	6.46243e+06	6.60571e+06	6.40919e+06	6.25761e+06	6.45091e+06
22	3.63922e+06	2.74826e+06	2.86041e+06	3.90071e+06	3.14428e+06	3.01863e+06	3.00248e+06	2.96363e+06	2.86429e+06	2.88263e+06	2.9597e+06
23	2.82416e+06	2.27797e+06	2.34946e+06	2.83504e+06	2.686e+06	2.51638e+06	2.68466e+06	2.69795e+06	2.67288e+06	2.61488e+06	2.66852e+06
24	2.10768e+06	1.91404e+06	2.15827e+06	2.3596e+06	2.29611e+06	2.19818e+06	2.26347e+06	1.985e+06	2.0756e+06	2.0549e+06	2.01531e+06
25	1.64905e+06	1.40505e+06	1.43731e+06	1.57903e+06	1.74371e+06	1.61403e+06	1.59612e+06	1.51898e+06	1.50476e+06	1.57483e+06	1.54964e+06
26	1.59727e+07	1.28423e+07	1.45629e+07	1.72024e+07	1.55288e+07	1.52097e+07	1.53319e+07	1.51731e+07	1.51677e+07	1.53356e+07	1.51293e+07
27	2.1725e+06	2.02363e+06	2.0517e+06	2.24891e+06	2.20506e+06	2.37522e+06	2.36969e+06	2.2548e+06	2.22334e+06	2.23469e+06	2.38148e+06
28	3.91352e+06	3.65809e+06	3.39946e+06	3.99096e+06	3.7104e+06	4.20858e+06	4.30463e+06	3.9863e+06	3.78176e+06	4.20136e+06	4.17921e+06
29	7.88793e+06	6.99407e+06	7.04292e+06	8.0079e+06	7.64261e+06	8.27724e+06	7.85802e+06	7.33369e+06	7.28441e+06	7.27821e+06	8.05909e+06
30	6.01797e+06	5.1114e+06	5.29292e+06	5.93666e+06	5.95115e+06	6.84006e+06	6.22521e+06	6.07238e+06	6.1181e+06	6.14006e+06	5.95107e+06
31	9.92791e+06	8.92442e+06	9.2065e+06	1.01367e+07	9.73755e+06	1.09497e+07	1.06367e+07	1.0452e+07	9.26162e+06	1.00918e+07	9.35872e+06
32	6.94161e+06	6.17535e+06	6.18902e+06	6.80449e+06	6.50005e+06	7.23339e+06	6.84373e+06	6.7527e+06	6.62757e+06	6.63294e+06	7.34184e+06
33	1.68358e+07	1.44371e+07	1.42766e+07	1.62753e+07	1.5309e+07	1.72705e+07	1.66888e+07	1.64167e+07	1.64098e+07	1.62647e+07	1.64135e+07
34	2.36693e+07	2.01694e+07	2.10837e+07	2.37668e+07	2.28344e+07	2.47375e+07	2.34709e+07	2.44342e+07	2.43075e+07	2.31861e+07	2.4318e+07
35	4.71724e+06	4.37766e+06	4.97284e+06	4.98523e+06	5.11221e+06	4.86448e+06	4.78244e+06	5.44808e+06	5.54516e+06	5.23689e+06	5.27894e+06
36	1.29869e+07	1.21568e+07	1.17093e+07	1.24881e+07	1.29796e+07	1.22194e+07	1.23085e+07	1.33402e+07	1.35788e+07	1.32451e+07	1.35634e+07
37	2.15427e+07	2.18412e+07	2.13318e+07	2.24313e+07	2.44364e+07	2.2694e+07	2.37758e+07	2.40419e+07	2.39135e+07	2.40979e+07	2.41159e+07
38	2.07165e+07	2.00128e+07	2.0388e+07	2.10907e+07	2.22355e+07	1.98015e+07	2.10198e+07	2.07503e+07	2.05453e+07	2.06495e+07	2.06951e+07
39	2.05424e+07	1.80953e+07	1.93145e+07	2.0816e+07	2.0775e+07	1.93731e+07	2.08969e+07	2.1309e+07	2.05657e+07	2.21995e+07	2.25625e+07
40	2.50043e+07	2.30261e+07	2.27532e+07	2.58707e+07	2.61994e+07	2.5883e+07	2.45106e+07	2.74352e+07	2.78984e+07	2.72862e+07	2.91704e+07
41	5.34067e+06	4.9902e+06	4.56458e+06	5.62983e+06	5.88527e+06	5.65367e+06	5.07746e+06	5.34955e+06	5.68413e+06	5.43973e+06	5.52036e+06

## Sheet: consume
ID	2013	2014	2015	2016	2017	2018	2019	2020	2021	2022	2023		unit:yuan
1	569247	520755	490281	584679	527322	552507	593492	421222	563723	570249	547172
2	685865	708516	611658	784522	648985	813432	887525	776486	778391	831183	838935
3	6.86594e+06	7.43673e+06	6.33048e+06	6.48396e+06	6.00229e+06	7.33924e+06	6.57327e+06	6.53707e+06	6.58834e+06	6.47124e+06	6.50055e+06
4	1.58657e+06	1.50903e+06	1.41184e+06	1.34525e+06	1.31558e+06	1.4072e+06	1.56277e+06	1.45947e+06	1.47453e+06	1.39527e+06	1.41231e+06
5	3.3071e+06	3.24366e+06	3.11389e+06	2.98249e+06	3.10509e+06	3.08654e+06	3.3298e+06	3.31532e+06	3.3316e+06	3.22857e+06	3.28136e+06
6	1.96932e+06	1.59679e+06	1.56275e+06	1.98158e+06	1.70761e+06	1.85949e+06	2.14616e+06	1.9147e+06	1.87307e+06	1.84776e+06	1.84644e+06
7	1.91496e+06	1.87551e+06	1.70369e+06	2.23052e+06	1.92048e+06	2.2163e+06	2.19567e+06	1.92369e+06	1.91531e+06	1.89195e+06	1.88059e+06
8	420050	454949	425955	454091	379479	452366	457169	398675	403303	384731	406247
9	8771.41	9657.84	8858.26	11470.3	9318.35	11024.8	11454.7	10078.6	11521.8	12021.5	11696.6
10	1.62479e+06	1.63396e+06	1.52949e+06	1.35247e+06	1.29818e+06	1.47571e+06	1.42763e+06	1.51097e+06	1.43713e+06	1.38163e+06	1.46235e+06
11	8.80526e+06	8.27655e+06	8.16112e+06	7.2257e+06	7.39279e+06	8.35424e+06	8.24114e+06	8.62906e+06	8.36587e+06	8.27373e+06	8.31618e+06
12	8843.13	9716.8	9012.82	11196.5	10541.8	10396.1	10857.6	8015.09	9369.56	7731.33	8716.1
13	211370	169507	186999	238583	201357	189681	195132	182544	180994	171792	178708
14	4768.7	3100.65	2203.71	3863.74	3468.13	4479.8	4273.4	4811.92	4812.07	4478.49	4676.71
15	14705.4	13308.8	13742.9	14961.1	14127.7	13184.6	14255.8	13951	18205.5	18252.9	18184.9
16	49708.9	47523.7	51776.5	54485.3	48455.1	48507.6	48978.1	44409	44429.5	44256.9	47258.6
17	211105	187266	189191	191330	207886	195442	189967	188387	187014	189947	192207
18	171363	154729	149075	156338	179869	161337	143093	164795	162573	168619	166458
19	65870.6	59257	59802.2	78649.1	81141.4	74283.9	70168	56594.9	62384.5	62457.8	60905.8
20	1.43664e+06	1.11779e+06	1.06342e+06	1.49256e+06	1.29842e+06	1.24119e+06	1.30608e+06	1.24666e+06	1.24946e+06	1.1685e+06	1.24315e+06
21	1.15682e+06	953132	950757	1.15136e+06	1.09315e+06	1.0284e+06	1.09861e+06	1.12297e+06	1.08956e+06	1.06379e+06	1.09665e+06
22	618668	467204	486270	663120	534527	513168	510421	503817	486930	490047	503148
23	480108	387254	399408	481957	456620	427784	456392	458652	454390	444530	453649
24	358306	325388	366906	401132	390338	373691	384791	337449	352851	349333	342604
25	280338	238859	244344	268436	296430	274386	271341	258227	255809	267722	263439
26	2.71535e+06	2.18319e+06	2.4757e+06	2.92441e+06	2.6399e+06	2.58565e+06	2.60642e+06	2.57942e+06	2.5785e+06	2.60706e+06	2.57197e+06
27	369325	344016	348788	382314	374860	403787	402848	383315	377969	379897	404851
28	665298	621876	577909	678463	630769	715458	731786	677671	642900	714231	710466
29	1.34095e+06	1.18899e+06	1.1973e+06	1.36134e+06	1.29924e+06	1.40713e+06	1.33586e+06	1.24673e+06	1.23835e+06	1.2373e+06	1.37004e+06
30	1.02305e+06	868938	899796	1.00923e+06	1.0117e+06	1.16281e+06	1.05829e+06	1.0323e+06	1.04008e+06	1.04381e+06	1.01168e+06
31	1.68774e+06	1.51715e+06	1.56511e+06	1.72324e+06	1.65538e+06	1.86145e+06	1.80825e+06	1.77684e+06	1.57448e+06	1.71561e+06	1.59098e+06
32	1.18007e+06	1.04981e+06	1.05213e+06	1.15676e+06	1.10501e+06	1.22968e+06	1.16343e+06	1.14796e+06	1.12669e+06	1.1276e+06	1.24811e+06
33	2.86209e+06	2.45432e+06	2.42702e+06	2.7668e+06	2.60252e+06	2.93598e+06	2.8371e+06	2.79084e+06	2.78966e+06	2.765e+06	2.7903e+06
34	4.02378e+06	3.42879e+06	3.58423e+06	4.04035e+06	3.88186e+06	4.20537e+06	3.99004e+06	4.15382e+06	4.13228e+06	3.94163e+06	4.13406e+06
35	801931	744203	845383	847490	869076	826961	813014	926173	942677	890271	897420
36	2.20777e+06	2.06665e+06	1.99058e+06	2.12297e+06	2.20653e+06	2.07729e+06	2.09245e+06	2.26784e+06	2.3084e+06	2.25167e+06	2.30578e+06
37	3.66225e+06	3.71301e+06	3.62641e+06	3.81332e+06	4.15419e+06	3.85797e+06	4.04188e+06	4.08712e+06	4.0653e+06	4.09665e+06	4.0997e+06
38	3.5218e+06	3.40217e+06	3.46596e+06	3.58543e+06	3.78004e+06	3.36626e+06	3.57336e+06	3.52755e+06	3.4927e+06	3.51042e+06	3.51816e+06
39	3.49221e+06	3.0762e+06	3.28347e+06	3.53872e+06	3.53175e+06	3.29343e+06	3.55247e+06	3.62254e+06	3.49617e+06	3.77391e+06	3.83562e+06
40	4.25073e+06	3.91444e+06	3.86804e+06	4.39802e+06	4.45389e+06	4.40012e+06	4.16681e+06	4.66399e+06	4.74272e+06	4.63865e+06	4.95896e+06
41	907915	848334	775979	957071	1.0005e+06	961124	863169	909423	966302	924755	938461

## Sheet: ecological compensation amount
ID	2013	2014	2015	2016	2017	2018	2019	2020	2021	2022	2023		unit:yuan
1	1.7513e+06	1.60403e+06	1.55005e+06	1.86059e+06	1.68528e+06	1.69742e+06	1.83231e+06	1.18244e+06	1.54322e+06	1.54968e+06	1.6207e+06
2	1.28598e+06	1.34642e+06	1.19714e+06	1.60143e+06	1.54992e+06	2.02219e+06	2.08878e+06	1.53309e+06	1.30071e+06	1.29965e+06	1.7065e+06
3	8.6078e+06	8.35326e+06	9.49835e+06	9.89184e+06	7.21264e+06	8.7353e+06	6.89389e+06	4.3172e+06	3.58376e+06	7.01957e+06	1.23439e+07
4	2.39677e+06	2.29375e+06	2.26645e+06	2.18624e+06	3.45723e+06	3.8318e+06	4.06176e+06	3.52873e+06	3.50587e+06	3.4285e+06	4.13579e+06
5	3.83639e+06	3.28172e+06	4.39343e+06	4.39242e+06	9.04714e+06	7.87909e+06	8.80176e+06	8.04631e+06	7.77304e+06	7.97212e+06	8.21039e+06
6	2.69546e+06	2.20119e+06	2.28431e+06	3.0186e+06	2.91144e+06	2.50467e+06	3.02574e+06	1.75704e+06	1.28294e+06	1.44092e+06	1.13517e+06
7	3.15098e+06	3.08301e+06	2.98374e+06	3.96799e+06	5.16817e+06	6.07629e+06	5.92627e+06	4.43894e+06	4.00309e+06	4.19436e+06	4.64528e+06
8	415079	390280	515539	582455	753954	1.08556e+06	1.17357e+06	904149	890866	872012	1.03562e+06
9	12604	13862.8	13651.9	17707.6	18812.2	23651.7	23262.5	19720.7	20178.8	21616.5	29948.7
10	2.98184e+06	2.9069e+06	3.08143e+06	3.21755e+06	3.38712e+06	4.13517e+06	3.86399e+06	3.80755e+06	3.40211e+06	3.41753e+06	3.98152e+06
11	7.78073e+06	7.10248e+06	8.17292e+06	1.00821e+07	1.5252e+07	1.72288e+07	1.56179e+07	1.29926e+07	1.08919e+07	1.18695e+07	1.33336e+07
12	11633.6	13146.3	12451.4	15406.6	15237.9	15209.6	14391.5	8139.61	8056.42	7512.03	16096.1
13	542081	446794	485811	607347	462462	485342	444255	474864	453479	425917	447814
14	10548.7	7001.03	5007.5	9197.44	7431.71	11263.9	9612.11	13071.1	12890.7	11676.8	13162.5
15	17741.3	15101.8	18703.4	22595.8	22629.9	27379.3	26540.6	31418.1	39908.8	39411.4	41391.1
16	95701.4	92251.9	104283	117491	111251	128845	120024	122195	118932	119525	130814
17	230343	197001	231061	252935	288249	365673	304653	375425	367099	360490	423548
18	469317	434204	413291	447737	521502	513804	393449	483608	504329	511332	536559
19	179392	165627	164737	206932	211749	192338	187292	156425	166023	182622	190316
20	2.65966e+06	2.06454e+06	2.08466e+06	2.96168e+06	3.45756e+06	3.77889e+06	3.93043e+06	3.53725e+06	3.22597e+06	2.96289e+06	3.12935e+06
21	1.55343e+06	1.26689e+06	1.38537e+06	1.71809e+06	2.06777e+06	2.40268e+06	2.47997e+06	2.44478e+06	2.35932e+06	2.56783e+06	2.77414e+06
22	1.11015e+06	761139	1.01673e+06	1.7647e+06	1.49432e+06	1.50047e+06	1.76425e+06	1.74988e+06	1.68366e+06	1.752e+06	1.74517e+06
23	985555	801026	856019	1.06557e+06	1.16584e+06	1.2069e+06	1.29074e+06	1.36743e+06	1.28407e+06	1.35399e+06	1.35159e+06
24	401286	356883	455960	555864	578639	584608	592110	515839	515848	552715	604449
25	620490	520501	575076	677334	725065	653961	723788	666497	614729	506152	966029
26	2.63488e+06	2.06686e+06	2.69693e+06	3.58359e+06	5.83311e+06	9.37595e+06	1.00834e+07	8.17466e+06	8.38098e+06	8.09896e+06	8.35205e+06
27	241951	235398	248965	283534	234268	306333	360745	292797	193805	284001	278640
28	1.8994e+06	1.67456e+06	1.79208e+06	2.15659e+06	1.93524e+06	2.36673e+06	2.39199e+06	2.17709e+06	2.02911e+06	2.32213e+06	2.22768e+06
29	1.12501e+06	1.20583e+06	904781	1.05108e+06	740527	1.22738e+06	1.12112e+06	804911	707070	889406	924441
30	1.45715e+06	1.26081e+06	1.35129e+06	1.41993e+06	1.35885e+06	2.16622e+06	1.90522e+06	1.68888e+06	1.31392e+06	1.25498e+06	1.34095e+06
31	2.47364e+06	2.32958e+06	2.35177e+06	2.15281e+06	1.75376e+06	2.46036e+06	2.15928e+06	1.73803e+06	1.1821e+06	1.20993e+06	1.14122e+06
32	1.53191e+06	1.46716e+06	1.37299e+06	1.48615e+06	1.40214e+06	1.94623e+06	2.20532e+06	1.74307e+06	1.15322e+06	1.16856e+06	1.46825e+06
33	7.2293e+06	6.12048e+06	6.43334e+06	7.78115e+06	7.61839e+06	8.49339e+06	8.11901e+06	7.19162e+06	6.90224e+06	7.2453e+06	7.45815e+06
34	4.73837e+06	4.26264e+06	4.35644e+06	4.66393e+06	4.28901e+06	8.16336e+06	5.98318e+06	5.0187e+06	3.69373e+06	3.91048e+06	5.56057e+06
35	1.81024e+06	1.79649e+06	1.87878e+06	1.73e+06	1.65941e+06	1.89207e+06	2.09618e+06	2.18436e+06	1.98184e+06	1.87167e+06	2.06697e+06
36	5.65171e+06	5.53132e+06	5.08908e+06	5.13816e+06	5.11403e+06	5.60565e+06	6.24403e+06	6.02323e+06	5.72801e+06	5.69032e+06	6.54158e+06
37	8.60166e+06	7.85958e+06	9.5406e+06	1.15459e+07	1.3722e+07	1.2803e+07	1.3469e+07	1.28306e+07	1.26754e+07	1.28959e+07	1.44089e+07
38	1.26094e+07	1.22416e+07	1.25923e+07	1.27974e+07	1.33169e+07	1.24601e+07	1.3685e+07	1.29277e+07	1.26841e+07	1.28273e+07	1.29995e+07
39	8.50712e+06	7.54495e+06	8.27304e+06	8.84772e+06	8.77714e+06	9.01288e+06	1.04477e+07	9.94733e+06	9.16509e+06	9.71065e+06	1.02302e+07
40	9.93277e+06	9.49953e+06	9.11134e+06	9.9363e+06	9.65751e+06	1.14258e+07	1.23107e+07	1.36071e+07	1.34558e+07	1.23115e+07	1.39539e+07
41	2.01695e+06	1.9384e+06	1.7584e+06	2.16738e+06	2.26469e+06	2.31164e+06	2.17904e+06	2.12881e+06	2.14009e+06	2.21362e+06	2.46108e+06

## Sheet: proportion of output value
ID	2013	2014	2015	2016	2017	2018	2019	2020	2021	2022	2023
1	0.69301	0.693634	0.707465	0.710982	0.713306	0.692276	0.694846	0.647219	0.635384	0.631985	0.673532
2	0.488747	0.493058	0.502724	0.517019	0.575998	0.592619	0.570092	0.505647	0.454074	0.435815	0.515801
3	0.383128	0.360952	0.425071	0.429349	0.37428	0.372337	0.348292	0.282271	0.262472	0.354405	0.492814
4	0.426812	0.428403	0.442904	0.446277	0.616746	0.63291	0.611844	0.581028	0.574194	0.587729	0.667825
5	0.367208	0.341995	0.409855	0.420365	0.66532	0.603963	0.619367	0.582592	0.566631	0.589771	0.595361
6	0.402684	0.404347	0.418493	0.428967	0.459847	0.398985	0.409672	0.326002	0.286439	0.302569	0.274514
7	0.449727	0.44945	0.467728	0.472422	0.627483	0.636079	0.628841	0.562278	0.525308	0.546881	0.589919
8	0.337988	0.315835	0.375753	0.388056	0.507758	0.577957	0.606397	0.555541	0.545517	0.555313	0.603371
9	0.41428	0.414016	0.431996	0.432442	0.513202	0.534704	0.515242	0.502638	0.467732	0.475685	0.605279
10	0.481987	0.472439	0.512496	0.574433	0.613553	0.646367	0.63012	0.59839	0.572439	0.590503	0.632857
11	0.32022	0.315885	0.340246	0.407203	0.520725	0.520587	0.49217	0.425966	0.391331	0.413883	0.442566
12	0.393643	0.4	0.404858	0.403922	0.41573	0.418712	0.395333	0.342641	0.316175	0.335178	0.483939
13	0.605984	0.618093	0.611647	0.602758	0.560443	0.604983	0.557038	0.612232	0.595934	0.591475	0.595993
14	0.546051	0.553846	0.556291	0.574677	0.534286	0.597444	0.552379	0.631789	0.625401	0.613241	0.648461
15	0.375096	0.362903	0.401361	0.426752	0.442308	0.523026	0.486496	0.552846	0.542663	0.53706	0.556941
16	0.49729	0.5	0.512397	0.536585	0.560311	0.621549	0.586597	0.637769	0.625067	0.629122	0.640569
17	0.355492	0.348837	0.377622	0.394737	0.405717	0.488071	0.442631	0.508783	0.503701	0.492634	0.544612
18	0.635584	0.647059	0.641304	0.656863	0.662887	0.711393	0.637434	0.668883	0.69737	0.68552	0.717975
19	0.632977	0.645161	0.638298	0.617284	0.613636	0.610169	0.623762	0.639871	0.622419	0.667067	0.701209
20	0.484723	0.483988	0.503258	0.50733	0.622692	0.687578	0.681586	0.652355	0.608922	0.601058	0.597936
21	0.398283	0.395962	0.417711	0.423678	0.491567	0.567175	0.553752	0.540101	0.538114	0.580353	0.600039
22	0.475052	0.446953	0.52545	0.622405	0.645251	0.66707	0.757599	0.760451	0.757811	0.777778	0.759646
23	0.518972	0.521641	0.534347	0.545857	0.604043	0.649619	0.650784	0.67684	0.650407	0.687799	0.676492
24	0.360392	0.356455	0.381262	0.405576	0.422009	0.43595	0.431593	0.429869	0.41853	0.438975	0.469928
25	0.546271	0.54045	0.570104	0.598955	0.585819	0.575172	0.623466	0.60878	0.578524	0.4914	0.79339
26	0.334962	0.330941	0.355191	0.378319	0.545631	0.786446	0.827672	0.708761	0.722556	0.698113	0.722046
27	0.28137	0.286325	0.291346	0.296076	0.276241	0.29897	0.322233	0.299855	0.257168	0.297087	0.287003
28	0.655344	0.627768	0.697166	0.710369	0.691571	0.732359	0.725678	0.716143	0.706552	0.722709	0.703038
29	0.312625	0.342408	0.298467	0.301255	0.266895	0.318284	0.312672	0.279755	0.267066	0.292201	0.284708
30	0.412133	0.416667	0.425302	0.409181	0.398334	0.486697	0.476049	0.448125	0.384759	0.374392	0.395329
31	0.41916	0.431034	0.425447	0.382378	0.350103	0.394697	0.373002	0.336287	0.297634	0.289892	0.291942
32	0.390684	0.407583	0.391844	0.388407	0.385712	0.439061	0.492239	0.428129	0.344003	0.346175	0.369984
33	0.5994	0.593939	0.620622	0.648096	0.667642	0.661786	0.656494	0.608067	0.590617	0.615462	0.62439
34	0.370191	0.381342	0.376626	0.366237	0.357831	0.5	0.42492	0.375396	0.321958	0.338656	0.398661
35	0.55375	0.580376	0.547808	0.517025	0.494597	0.558956	0.608308	0.570941	0.5274	0.5274	0.561549
36	0.605186	0.625	0.604618	0.581446	0.564005	0.628752	0.677293	0.621508	0.591834	0.599616	0.652295
37	0.569285	0.529851	0.617247	0.684724	0.731538	0.734159	0.736502	0.703679	0.700051	0.705145	0.767487
38	0.778666	0.78169	0.787634	0.776778	0.7689	0.799252	0.821054	0.793012	0.787372	0.791194	0.798144
39	0.584125	0.586957	0.598333	0.595044	0.592486	0.635226	0.669965	0.636813	0.615649	0.607427	0.623416
40	0.567242	0.582555	0.570443	0.554075	0.538616	0.611441	0.672261	0.665971	0.652313	0.621201	0.648359
41	0.547659	0.558442	0.555226	0.554982	0.554806	0.578874	0.59916	0.567942	0.546503	0.576935	0.615818

## Sheet: travel intensity
ID	2013	2014	2015	2016	2017	2018	2019	2020	2021	2022	2023
1	3.61233e+07	4.55066e+07	5.60033e+07	6.79736e+07	8.36079e+07	1.01768e+08	1.14584e+08	4.61454e+07	3.32599e+07	1.74009e+07	8.51322e+07
2	2.27974e+07	2.89648e+07	3.5793e+07	4.43833e+07	5.5641e+07	6.38767e+07	6.82819e+07	2.58811e+07	1.67401e+07	1.14537e+07	5.55066e+07
3	5.06388e+06	5.52974e+06	6.00661e+06	6.27533e+06	6.68502e+07	7.54405e+07	7.88546e+07	2.11454e+07	2.03744e+07	1.79515e+07	5.44185e+07
4	9.67952e+06	1.09009e+07	1.2601e+07	1.48678e+07	1.74009e+07	2.18062e+07	1.84912e+06	8.69824e+06	9.53524e+06	8.48018e+06	2.43392e+07
5	1.87022e+07	1.98024e+07	2.09251e+07	2.51101e+07	2.88546e+07	3.31718e+07	3.87665e+07	2.21419e+06	2.32885e+07	2.22658e+07	3.12775e+07
6	1.21015e+07	1.32016e+07	1.43017e+07	1.59692e+07	1.65198e+07	1.89427e+07	2.10352e+07	2.14758e+07	1.24449e+07	8.70044e+06	1.65198e+07
7	1.67401e+07	2.1696e+07	2.80837e+07	3.44714e+07	4.163e+07	4.85683e+07	5.59471e+07	3.60132e+07	3.63436e+07	1.32159e+07	5.27533e+07
8	2.64317e+06	3.30396e+06	3.85463e+06	4.73568e+06	6.1674e+06	7.48899e+06	8.59031e+06	4.40529e+06	6.05727e+06	3.63436e+06	1.22247e+07
9	2.24119e+06	2.84912e+06	3.62775e+06	4.40529e+06	7.04846e+06	8.25991e+06	8.9207e+06	6.2511e+06	5.02753e+06	3.63436e+06	8.14978e+06
10	3.84251e+06	5.05286e+06	6.10132e+06	7.70044e+06	9.54846e+06	1.18943e+07	1.54163e+07	9.03634e+06	8.81938e+06	6.1674e+06	9.68062e+06
11	1250000	1.7478e+06	2.52643e+06	3.63436e+07	6.05727e+06	7.15859e+06	7.81938e+06	6.2511e+06	3.92621e+06	2.53304e+06	7.04846e+06
12	2.78634e+06	3.80727e+06	5.17621e+06	7.26872e+06	1.38007e+07	1.9185e+07	2.31278e+07	1.18062e+07	6.76211e+06	3.5804e+06	9.34361e+06
13	3.03965e+07	7.15859e+07	3.28579e+07	3.74449e+07	4.95595e+07	7.64317e+07	1.2522e+08	5.27533e+07	7.11454e+07	4.30617e+07	1.13216e+08
14	2.86344e+06	2.97357e+06	3.14978e+06	3.81167e+06	4.90088e+06	6.98348e+06	1.03733e+07	4.03194e+06	7.85793e+06	5.837e+06	1.21145e+07
15	4.62555e+06	4.87885e+06	5.61674e+06	6.38767e+06	9.63987e+06	1.65198e+07	2.5022e+07	8.0837e+06	1.03018e+07	7.03194e+06	2.23359e+07
16	1.10132e+06	1.21145e+06	1.35022e+06	1.60352e+06	2250000	3.00881e+06	6.2478e+06	4.33921e+06	7.7511e+06	7.40198e+06	1.03822e+07
17	1.32159e+06	1.54185e+06	1.65198e+06	2.0022e+06	2.20264e+06	4.28414e+06	8.18282e+06	9.00551e+06	2.37775e+06	8.74559e+06	2.01079e+07
18	2.20264e+06	2.86344e+06	3.85463e+06	4.31498e+06	5.94714e+06	9.92952e+06	1.67544e+07	1.47907e+07	1.59064e+07	1.26663e+07	3.01167e+07
19	1.65198e+06	1.76211e+06	1.87225e+06	2.15859e+06	1.67731e+06	2.10242e+06	6.14978e+06	3.40749e+06	4.72026e+06	3.48238e+06	8.27423e+06
20	4.26211e+06	4.29515e+06	4.51542e+06	4.62555e+06	4.95595e+06	5.50661e+06	1.15088e+07	4.62555e+06	4.40529e+06	6.68623e+07	1.7022e+07
21	2.58811e+06	2.53304e+06	2.68722e+06	2.79736e+06	2.86344e+06	2.97797e+06	3.64317e+06	3.6674e+06	2.59934e+07	1.67346e+07	3.02346e+07
22	1.32159e+07	1.37665e+07	1.43172e+07	1.62996e+07	3.78855e+07	2.20264e+06	2.42291e+06	1.86674e+07	1.59692e+07	1.29559e+07	3.27764e+07
23	158040	186123	242445	341927	442731	258524	309956	377313	428414	451905	545209
24	4.62555e+06	5.28634e+06	5.837e+06	6.05727e+06	6.60793e+06	1.35463e+07	2.27467e+07	1.45374e+07	1.45925e+07	9.73128e+06	1.88689e+07
25	330396	363436	385463	409692	5.23128e+06	1.01322e+06	1.56938e+06	928414	1.29185e+06	1.23018e+06	3.44053e+06
26	2.53304e+06	2.7533e+06	3.30396e+06	3.63436e+06	4.00848e+07	4.40529e+07	7.72026e+07	5.40749e+07	3.38106e+07	2.12907e+07	5.59813e+07
27	1.10132e+07	1.39681e+07	1.71233e+07	2.1565e+07	2.76399e+07	3.44086e+07	4.1076e+07	2.41971e+07	2.90419e+07	1.34813e+07	2.98029e+07
28	2.09251e+06	2.47797e+06	3.13767e+06	3.92621e+06	4.92181e+06	6.06498e+06	8.0011e+06	5.93392e+06	7.13656e+06	4.09581e+06	5.78965e+06
29	2.31278e+06	2.42291e+06	2.53304e+06	2.64317e+06	2.93172e+06	3.70595e+06	4.6707e+06	2.36123e+06	2.34912e+06	1.81388e+06	3.38656e+06
30	8.48018e+06	8.81057e+06	8.93172e+06	9.14097e+06	9.42731e+06	1.087e+07	1.21178e+07	7.74339e+06	8.39537e+06	4.38767e+06	9.34361e+06
31	1.2489e+06	1.37665e+06	1.44163e+06	1.82489e+06	2.27643e+06	2.78855e+06	4.6707e+06	2.96806e+06	3.4174e+06	2.42181e+06	4.25991e+06
32	9.5815e+06	1.0793e+07	1.18392e+06	1.45595e+06	1.76982e+06	2.14978e+06	2.59031e+06	2.85022e+06	2.94493e+06	1.43172e+06	2.74009e+06
33	158040	186123	242445	341927	442731	258524	309956	377313	428414	451905	545209
34	106046	176211	278634	528634	633260	803965	1.03304e+07	859031	881057	907489	1.16079e+06
35	1.72577e+07	2.20121e+07	2.32709e+07	2.60683e+07	2.69824e+07	3.1141e+07	3.84009e+07	3.32423e+07	4.16046e+07	3.18183e+07	5.11222e+07
36	2.30176e+06	2.5826e+06	3.0793e+06	3.88106e+06	4.73568e+06	6.0848e+06	7.39758e+06	4.86454e+06	5.18502e+06	3.0033e+06	6.38767e+06
37	1.52974e+06	1.54626e+06	1.5804e+06	1.75991e+06	1.85022e+06	2.12555e+06	2.12004e+06	2.28304e+06	2.28304e+06	1.45705e+06	2.76652e+06
38	3.40308e+06	3.80617e+06	4.17291e+06	4.32819e+06	5.00661e+06	6.52203e+06	7.92952e+06	8.81057e+06	9.22357e+06	6.21806e+06	1.28238e+07
39	1.20044e+06	1.39317e+06	1.48128e+06	1.80837e+06	2.39868e+06	2.5848e+06	2.46035e+06	2.06938e+06	2.33811e+06	1.55396e+06	2.39427e+06
40	111123	172577	196134	233590	259251	294934	318282	339097	357379	417291	440308
41	108910	134493	172302	240925	258095	307159	353965	414978	466233	500330	503161
