# Supplementary material for: Research on the allocation mechanism of grassland ecological compensation among different industries based on ecosystem product value accounting
Source: PLoS One. 2026 May 15;21(5):e0349316. doi: 10.1371/journal.pone.0349316 (PMC13178973; doi:10.1371/journal.pone.0349316)
Supplement: S1 File — (ZIP) [file pone.0349316.s001.zip › Dataset/Industrial ecological compensation/air purification.xlsx]

## Sheet: supply
ID	2013	2014	2015	2016	2017	2018	2019	2020	2021	2022	2023		unit:yuan
1	28797.8	28818.4	29584.9	29704.5	29676	29725.5	29554.9	23362.4	28998.7	29530.1	27297
2	70266.2	70266.1	70020.1	70522.7	70466.6	71735.1	71893.1	72528.6	72536.2	72130.3	72398.4
3	238756	238144	237092	237055	236750	236442	235809	235317	234781	234731	234943
4	84033.7	81790	78658.2	76793.7	76870.1	78577.5	82309.7	86301.9	86581.5	82269.4	85050.9
5	165871	164407	161132	156984	156851	157131	160360	165612	165580	161627	164273
6	130490	131155	133314	133494	133121	134008	134417	136050	135568	135762	135793
7	204649	205205	204885	206780	205703	205756	205804	207430	207503	206703	207212
8	102420	101357	99520.8	97557.5	96105.4	94937.9	93888.7	93725.8	93591.7	88096.6	91804.7
9	2213.26	2233.63	2256.75	2251.83	2276.69	2233.14	2290.81	2310.17	2332.14	2670.02	2437.44
10	64558.9	63634.2	62628.3	61626.4	59973.8	59649.9	59440.5	60335.3	59811.8	59949.3	60032.1
11	608046	607864	607660	607668	606482	606406	606569	608303	608303	607447	608018
12	46377.1	47099.7	49443	50985.2	51455.3	48137.6	47037.8	41482.5	40406.2	37509.1	39799.3
13	22119.7	22052.8	22285.9	22374.6	22520.3	22351.2	22084.3	21670.6	21614.8	20691	21325.5
14	2449.41	2340.45	2179.65	2183.74	2390.86	2557.51	2678.19	2863.8	2873.36	2705.39	2814.19
15	18696.5	18853.5	18950.4	19045.2	19006	18989.4	18998.3	18853.5	18842.7	19147.1	18947.7
16	50952.2	52666.9	53280.5	53145.1	51465.8	50760.7	50351.7	49729	49623.6	47385.4	48912.6
17	86607.9	86265.6	85749.3	84629.8	84486.4	82806	83459	82882.1	82717.9	83068.3	82889.4
18	81903	81582.3	81125.3	79927.5	80005.3	79059.6	70523.9	80076.2	80637	82321.2	81011.5
19	96278	96819.1	96911.5	97873.2	98081.2	97232.5	95403.9	93804.4	93724	99555.7	95694.7
20	142205	140040	140353	140343	142131	142042	143570	142651	142324	133603	139526
21	127388	126063	124507	124962	125701	126491	125940	125613	125931	123094	124879
22	79077.2	78810.9	78899.8	78778.5	78811.3	78443.9	77623.7	75455.8	75144.9	73649.4	74750
23	40765.4	40317.3	40657.9	40439.4	40593.9	40268.7	40623.4	40572.7	40426.4	39323.8	40107.6
24	237808	237826	239549	238400	237856	235005	234452	232808	232607	230234	231883
25	99257.3	98536.7	98504.1	98108.7	98173.9	97812.9	98496.2	98442.3	98477.8	102456	99792.1
26	111090	110168	109680	109699	110077	109536	109329	108854	108749	108696	108766
27	16646.9	16708.1	17000.1	17356.8	17664.1	17744.7	17610.5	17624.6	17605.6	17632	17620.7
28	28315.8	28375	28687.9	29050.7	29210.7	29224	29027.8	28933.8	28880.3	29264.8	29026.3
29	87259.1	86971	86900.5	86916.1	86860.8	86603.4	86353.7	85870	85776.8	86175.4	85940.7
30	390349	388434	389841	390972	391509	388682	385477	381443	381079	383852	382125
31	117341	117132	117107	116684	116378	115688	115335	114971	114993	114625	114863
32	52323.6	52403	52573.6	52613.5	52566.9	52527.1	52482.7	52729.2	52480.7	52840.3	52683.4
33	217792	217848	218147	218227	217845	217188	216566	216056	215982	216343	216127
34	548557	549023	549939	550110	547656	542201	538014	535712	535099	533935	534915
35	79752.3	79833.7	78704.1	80744.8	80829.6	80926.7	80922.1	80992	81022.6	82368.7	81461.1
36	461258	461294	463816	466925	469523	473736	479426	480593	482376	493481	485483
37	121553	121614	122360	122931	123052	123343	123578	123618	123719	125072	124136
38	124300	124072	124908	125769	125545	124439	123052	121975	121755	122169	121966
39	250523	250459	252855	252411	252122	250918	249206	248362	248183	250603	249049
40	922122	921937	924168	926067	926133	924924	924414	923212	923583	919575	922123
41	785073	785721	792274	798045	802320	806784	811660	813671	814800	809051	812507

## Sheet: consume
ID	2013	2014	2015	2016	2017	2018	2019	2020	2021	2022	2023		unit:yuan
1	60599700	57556800	192097710	200883690	19545120	15047550	13920480	8804250	6446790	6484590	7245210
2	124519500	119340900	457667910	455141610	27069210	27387990	27223560	26540010	19061910	16262820	20621580
3	48456450	50340150	85058190	34705440	13690530	10726380	9174690	7566930	6911100	6333390	6937140
4	74025000	74718000	235451160	185032890	27828990	24771600	22456350	16856280	16240770	15094170	16063740
5	77543550	75659220	720854820	870598260	17625510	13970250	12957210	8477280	6751080	6608070	7278810
6	37045890	36480780	153599040	186039630	14844690	13846770	11256210	8338050	7859250	7246260	7814520
7	133602210	123107670	69122340	578574360	27321840	26706960	23163840	20364120	18491760	16894080	18583320
8	48820590	47967570	368706870	377567820	11803050	7805700	6921810	4901400	4769100	4907700	4859400
9	70759710	66015180	194533920	199539900	24733800	13878270	6909210	5365710	4221000	4191390	4592700
10	8.21134e+06	7.79902e+06	26029500	2.722e+07	2.64839e+06	2.03896e+06	1.88624e+06	1.19299e+06	873549	878671	981736
11	2.24443e+07	2.13173e+07	71147300	7.44014e+07	7.23893e+06	5.57317e+06	5.15573e+06	3.26083e+06	2387700	2401700	2.68341e+06
12	1.14339e+07	1.08598e+07	3.62449e+07	3.79026e+07	3.68776e+06	2.83916e+06	2.62651e+06	1.66118e+06	1.21638e+06	1.22351e+06	1.36702e+06
13	46756080	44888130	176282190	138170340	23614290	11148480	9093420	5099220	4270770	3070620	4146870
14	25964820	22043070	88383960	87539130	5704650	3695580	3023370	1235430	2455110	2092860	1927800
15	8750700	9043020	8266230	8190000	7606620	5029920	5875380	1741320	1701000	1811880	1751400
16	25830000	25200000	24857280	24570000	23951340	18283230	14137200	4920930	3071250	2808540	3600240
17	25975600	24937850	97934550	76761300	13119050	6193600	5051900	2832900	2372650	1705900	2.30382e+06
18	1.23042e+07	1.18127e+07	46390050	3.63606e+07	6.21429e+06	2.93381e+06	2.39301e+06	1341900	1.12389e+06	808058	1.09128e+06
19	3.46855e+06	3.32998e+06	1.30773e+07	1.025e+07	1.7518e+06	827039	674586	378280	316823	227791	307631
20	8.65853e+06	8.31262e+06	32644850	25587100	4.37302e+06	2.06453e+06	1.68397e+06	944300	790883	568633	767939
21	6.07222e+06	5.82963e+06	2.28938e+07	17944200	3.06679e+06	1.44785e+06	1.18096e+06	662236	554645	398782	538555
22	4.32927e+07	4.15631e+07	163224250	127935500	2.18651e+07	1.03227e+07	8.41983e+06	4721500	3.95442e+06	2.84317e+06	3.83969e+06
23	6234144	5985084	23504292	18422712	3148572	1486464	1212456	679896	569436	409416	552916
24	3.59662e+07	3.45293e+07	1.35602e+08	1.06285e+08	1.81648e+07	8.57575e+06	6.99494e+06	3.92248e+06	3.28521e+06	2.36202e+06	3189900
25	3339720	3206295	12591585	9869310	1686735	796320	649530	364230	305055	219330	296205
26	33397200	32062950	125915850	98693100	16867350	7963200	6495300	3642300	3050550	2193300	2962050
27	45258570	42066360	75093480	49712670	28062090	21637350	13338360	15179220	16878960	17417610	16491930
28	11260620	68188680	8411130	6991740	5663070	4670820	4556160	4579470	4318650	4092480	4330200
29	1.05252e+06	978287	1746360	1.15611e+06	652607	503194	310194	353005	392534	405061	383533
30	37715475	35055300	62577900	41427225	23385075	18031125	11115300	12649350	14065800	14514675	13743275
31	5.65732e+06	5258295	9386685	6.21408e+06	3.50776e+06	2.70467e+06	1667295	1.8974e+06	2109870	2.1772e+06	2.06149e+06
32	1.6398e+06	1.52414e+06	2.72078e+06	1.80118e+06	1.01674e+06	783962	483274	549972	611557	631073	597534
33	1.90162e+06	1.76749e+06	3.15519e+06	2.08877e+06	1.17908e+06	909132	560435	637782	709200	731832	692938
34	646551	600948	1072764	710181	400887	309105	190548	216846	241128	248823	235599
35	677250	623070	553140	379890	404460	604800	586530	2572920	250740	210420	1011360
36	342720	279720	274050	147420	96390	76860	111510	142380	123480	103950	123270
37	126630	125370	117810	126000	112140	97020	170100	158130	122850	57960	112980
38	169312	155768	138285	94972.5	101115	151200	146632	643230	62685	52605	252840
39	194670	192150	182070	189000	173880	185220	189630	234990	103950	132930	157290
40	250110	251370	230580	245070	252000	217350	220500	50400	47250	44100	47250
41	42328.1	38941.9	34571.2	23743.1	25278.8	37800	36658.1	160808	15671.2	13151.2	63210

## Sheet: ecological compensation amount
ID	2013	2014	2015	2016	2017	2018	2019	2020	2021	2022	2023		unit:yuan
1	-6.05912e+07	-5.75484e+07	-1.92089e+08	-2.00875e+08	-1.95369e+07	-1.50388e+07	-1.39119e+07	-8.79637e+06	-6.43672e+06	-6.4742e+06	-7.23667e+06
2	-1.24485e+08	-1.19306e+08	-4.57634e+08	-4.55108e+08	-2.70403e+07	-2.73598e+07	-2.71938e+07	-2.65054e+07	-1.90237e+07	-1.62234e+07	-2.05876e+07
3	-4.83105e+07	-5.01892e+07	-8.4923e+07	-3.45713e+07	-1.35439e+07	-1.05794e+07	-9.02264e+06	-7.39945e+06	-6.73964e+06	-6.18356e+06	-6.81965e+06
4	-7.39847e+07	-7.46785e+07	-2.35414e+08	-1.84997e+08	-2.78053e+07	-2.47482e+07	-2.24307e+07	-1.6827e+07	-1.62116e+07	-1.50674e+07	-1.60413e+07
5	-7.74547e+07	-7.55664e+07	-7.20773e+08	-8.7052e+08	-1.75839e+07	-1.39219e+07	-1.29108e+07	-8.42447e+06	-6.69766e+06	-6.55855e+06	-7.22934e+06
6	-3.697e+07	-3.64046e+07	-1.53523e+08	-1.85965e+08	-1.4775e+07	-1.3769e+07	-1.11799e+07	-8.24925e+06	-7.76587e+06	-7.15485e+06	-7.71937e+06
7	-1.3351e+08	-1.23014e+08	-6.90313e+07	-5.78482e+08	-2.72617e+07	-2.66496e+07	-2.31064e+07	-2.02952e+07	-1.84182e+07	-1.68237e+07	-1.85182e+07
8	-4.87666e+07	-4.79117e+07	-3.68656e+08	-3.77518e+08	-1.17665e+07	-7.77484e+06	-6.8942e+06	-4.87012e+06	-4.73807e+06	-4.87898e+06	-4.83262e+06
9	-7.07586e+07	-6.60141e+07	-1.94533e+08	-1.99539e+08	-2.47329e+07	-1.38774e+07	-6.90828e+06	-5.36475e+06	-4.21997e+06	-4.19023e+06	-4.59189e+06
10	-8.1874e+06	-7.77382e+06	-2.59942e+07	-2.72017e+07	-2.63255e+06	-2.02482e+06	-1.87184e+06	-1.17719e+06	-857478	-863165	-967076
11	-2.20789e+07	-2.09452e+07	-7.07906e+07	-7.40876e+07	-6.99377e+06	-5.32728e+06	-4.89718e+06	-2.96236e+06	-2.07239e+06	-2.09804e+06	-2.39369e+06
12	-1.14073e+07	-1.08329e+07	-3.6217e+07	-3.78738e+07	-3.65919e+06	-2.81252e+06	-2.59972e+06	-1.6354e+06	-1.19041e+06	-1.20014e+06	-1.34832e+06
13	-4.67477e+07	-4.488e+07	-1.76274e+08	-1.38162e+08	-2.36047e+07	-1.11399e+07	-9.08396e+06	-5.0911e+06	-4.26235e+06	-3.06247e+06	-4.13854e+06
14	-2.59639e+07	-2.20422e+07	-8.83831e+07	-8.75384e+07	-5.70371e+06	-3.69471e+06	-3.02235e+06	-1.23453e+06	-2.4542e+06	-2.09198e+06	-1.92697e+06
15	-8.74111e+06	-9.03313e+06	-8.25669e+06	-8.18073e+06	-7.59758e+06	-5.02205e+06	-5.86682e+06	-1.73389e+06	-1.6934e+06	-1.80414e+06	-1.74407e+06
16	-2.58068e+07	-2.51761e+07	-2.48334e+07	-2.45474e+07	-2.39304e+07	-1.82653e+07	-1.41177e+07	-4.90404e+06	-3.05384e+06	-2.79213e+06	-3.58385e+06
17	-2.59228e+07	-2.48846e+07	-9.78837e+07	-7.67125e+07	-1.30711e+07	-6.15274e+06	-5.00714e+06	-2.79373e+06	-2.33327e+06	-1.66614e+06	-2.26835e+06
18	-1.228e+07	-1.1789e+07	-4.63659e+07	-3.63375e+07	-6.19121e+06	-2.91386e+06	-2.37064e+06	-1.31539e+06	-1.10301e+06	-786407	-1.07236e+06
19	-3.43875e+06	-3.3008e+06	-1.30471e+07	-1.02178e+07	-1.71898e+06	-794151	-643225	-348306	-285377	-198010	-281929
20	-8.58798e+06	-8.24289e+06	-3.25774e+07	-2.55201e+07	-4.32131e+06	-2.02188e+06	-1.64015e+06	-896598	-737355	-517263	-713542
21	-6.00716e+06	-5.76438e+06	-2.28313e+07	-1.78815e+07	-3.01185e+06	-1.40079e+06	-1.13318e+06	-612896	-505658	-355453	-495842
22	-4.32597e+07	-4.15273e+07	-1.63195e+08	-1.27913e+08	-2.18444e+07	-1.03038e+07	-8.40688e+06	-4.70888e+06	-3.94187e+06	-2.83171e+06	-3.82619e+06
23	-6.22011e+06	-5.971e+06	-2.34903e+07	-1.84091e+07	-3.13664e+06	-1.476e+06	-1.2022e+06	-670444	-559403	-400610	-543006
24	-3.58508e+07	-3.44103e+07	-1.35488e+08	-1.06177e+08	-1.80609e+07	-8.47628e+06	-6.89778e+06	-3.82511e+06	-3.18644e+06	-2.26669e+06	-3.09427e+06
25	-3.30285e+06	-3.16848e+06	-1.25565e+07	-9.83698e+06	-1.6534e+06	-762317	-619848	-333213	-271378	-175139	-286625
26	-3.33563e+07	-3.20205e+07	-1.25875e+08	-9.86544e+07	-1.68466e+07	-7.95623e+06	-6.48814e+06	-3.62927e+06	-3.03872e+06	-2.17989e+06	-2.9502e+06
27	-4.52473e+07	-4.20551e+07	-7.50821e+07	-4.97011e+07	-2.805e+07	-2.16257e+07	-1.33272e+07	-1.51676e+07	-1.68666e+07	-1.7406e+07	-1.64801e+07
28	-1.1251e+07	-6.81782e+07	-8.40255e+06	-6.98342e+06	-5.65413e+06	-4.66306e+06	-4.54826e+06	-4.57132e+06	-4.31024e+06	-4.08443e+06	-4.32164e+06
29	-993091	-921565	-1.68592e+06	-1.09579e+06	-589285	-445135	-251975	-292364	-330646	-345152	-323038
30	-3.75404e+07	-3.48791e+07	-6.24035e+07	-4.12391e+07	-2.31871e+07	-1.78594e+07	-1.09458e+07	-1.24714e+07	-1.38646e+07	-1.43072e+07	-1.35395e+07
31	-5.59578e+06	-5.19774e+06	-9.32535e+06	-6.14787e+06	-3.43785e+06	-2.63943e+06	-1.60033e+06	-1.82593e+06	-2.0334e+06	-2.09982e+06	-1.98376e+06
32	-1.61487e+06	-1.49956e+06	-2.69519e+06	-1.77482e+06	-989793	-759510	-461283	-524737	-581871	-600907	-568095
33	-1.83252e+06	-1.69629e+06	-3.08828e+06	-2.02676e+06	-1.12067e+06	-850841	-502259	-572319	-639472	-666999	-629420
34	-383087	-337918	-805367	-425478	-102354	-90702.5	65520.7	65167	69680.9	53194.6	46547.5
35	-653214	-600212	-528016	-351444	-373922	-577835	-562387	-2.54697e+06	-222119	-181323	-983442
36	-192038	-136395	-118119	21958.1	83638.1	79234.7	26760.4	17922.8	49079.5	68615.6	27296.7
37	-94178	-89844.5	-87002.6	-99090.1	-88284.6	-73502.7	-146887	-132413	-97202.4	-33138.8	-92440.8
38	-150358	-137096	-118988	-73792	-78620.6	-131313	-128758	-623312	-42466.6	-32775.8	-233582
39	-123952	-121276	-109924	-114481	-97411.3	-116767	-127874	-168172	-33401.9	-60200.1	-84944.7
40	-9507.13	-8181.87	14661	24614.7	42972.1	11448.7	-39382.2	128745	137892	160395	155988
41	225584	226874	238514	260385	267334	241670	231881	137330	297031	270214	202290

## Sheet: proportion of output value
ID	2013	2014	2015	2016	2017	2018	2019	2020	2021	2022	2023
1	0.293529	0.29303	0.281794	0.279254	0.276029	0.295157	0.291421	0.3373	0.347085	0.351842	0.312713
2	0.495997	0.4929	0.4838	0.4711	0.4109	0.393	0.4137	0.4771	0.5266	0.5463	0.469058
3	0.611413	0.634	0.5701	0.5658	0.6194	0.6217	0.6448	0.7117	0.7303	0.6383	0.500076
4	0.479855	0.4834	0.4742	0.47	0.3076	0.2976	0.312	0.3392	0.3366	0.3259	0.263468
5	0.535837	0.5647	0.5054	0.5015	0.2651	0.3078	0.2897	0.3189	0.3226	0.3064	0.301163
6	0.581753	0.581	0.5679	0.5571	0.5233	0.5804	0.5676	0.6527	0.6888	0.6733	0.700701
7	0.45074	0.4558	0.4445	0.4467	0.2925	0.2788	0.279	0.3321	0.3545	0.3407	0.31445
8	0.527337	0.5513	0.5077	0.5062	0.3807	0.3251	0.2941	0.3337	0.3315	0.326	0.291717
9	0.492623	0.4975	0.4857	0.4902	0.4093	0.3915	0.4039	0.4148	0.4396	0.4345	0.331329
10	0.370784	0.396122	0.563371	0.29776	0.264099	0.23705	0.24228	0.261914	0.26869	0.258655	0.244197
11	0.600978	0.612128	0.586996	0.516392	0.40423	0.405477	0.42626	0.490663	0.518352	0.49989	0.476504
12	0.573429	0.571429	0.563867	0.565266	0.55516	0.553336	0.569554	0.621562	0.642682	0.622963	0.469906
13	0.378111	0.3677	0.3741	0.3831	0.4247	0.3821	0.4283	0.3747	0.3896	0.3939	0.390459
14	0.374114	0.371795	0.372636	0.3554	0.3912	0.3402	0.382	0.3132	0.315	0.3248	0.294163
15	0.512941	0.524568	0.503432	0.486486	0.4756	0.4143	0.4506	0.3943	0.4036	0.4041	0.386726
16	0.455537	0.454545	0.447309	0.425373	0.4068	0.3537	0.3874	0.3397	0.3509	0.3464	0.335163
17	0.60991	0.617647	0.592543	0.577164	0.5676	0.4935	0.5363	0.4726	0.4761	0.4787	0.427863
18	0.296081	0.290051	0.297888	0.289256	0.2884	0.2523	0.3171	0.331117	0.2589	0.263	0.23362
19	0.30957	0.30137	0.311325	0.329087	0.334646	0.338235	0.32872	0.319544	0.335518	0.299136	0.268588
20	0.49617	0.4979	0.4803	0.4772	0.3638	0.3003	0.3052	0.3344	0.3761	0.3845	0.389868
21	0.510716	0.5176	0.5017	0.5014	0.4371	0.3721	0.3794	0.3928	0.389	0.352	0.342031
22	0.416873	0.454459	0.376533	0.287385	0.262456	0.239913	0.166912	0.167231	0.166915	0.155572	0.180633
23	0.344317	0.349368	0.343019	0.337173	0.293843	0.259931	0.252583	0.232956	0.248174	0.223936	0.247074
24	0.485252	0.500285	0.47633	0.453299	0.436938	0.42328	0.414386	0.418212	0.424627	0.414043	0.412401
25	0.371475	0.383796	0.356095	0.329576	0.339566	0.347628	0.30135	0.315074	0.341978	0.431314	0.0959951
26	0.367763	0.384908	0.368337	0.352749	0.18806	0.063615	0.06545	0.119691	0.108744	0.123326	0.10899
27	0.67492	0.673659	0.668466	0.664513	0.685144	0.658897	0.63242	0.657485	0.700116	0.658846	0.671262
28	0.340282	0.3681	0.2992	0.2863	0.3059	0.2655	0.2721	0.2817	0.2911	0.2751	0.294821
29	0.681117	0.6522	0.6955	0.694002	0.729	0.6704	0.6742	0.7062	0.7215	0.6952	0.703919
30	0.448574	0.453704	0.44735	0.481147	0.5057	0.4418	0.4397	0.4665	0.528	0.5404	0.533252
31	0.524449	0.516971	0.523753	0.567477	0.6007	0.5639	0.5806	0.6217	0.665	0.6751	0.676703
32	0.476572	0.469043	0.486764	0.501014	0.512667	0.465504	0.419019	0.478574	0.565646	0.570885	0.558784
33	0.317283	0.326829	0.306699	0.284136	0.268118	0.26839	0.268629	0.302993	0.322842	0.299676	0.293893
34	0.480287	0.479087	0.486231	0.517538	0.545109	0.402807	0.475952	0.526427	0.580844	0.565645	0.52746
35	0.301386	0.286325	0.319226	0.352296	0.37781	0.333205	0.298354	0.320394	0.35325	0.35325	0.342711
36	0.326677	0.310702	0.336191	0.362752	0.383428	0.329497	0.288408	0.333552	0.357728	0.34969	0.310138
37	0.266979	0.292117	0.251777	0.218903	0.193865	0.190666	0.187843	0.208032	0.207305	0.198455	0.165457
38	0.152494	0.150485	0.154487	0.168407	0.179173	0.159816	0.145259	0.163295	0.166059	0.162309	0.157895
39	0.282282	0.282979	0.285324	0.295228	0.3033	0.272811	0.24781	0.269033	0.284258	0.29022	0.290486
40	0.260923	0.26378	0.265364	0.291215	0.318499	0.24737	0.195927	0.194045	0.200461	0.22238	0.220402
41	0.341258	0.338308	0.344685	0.35603	0.364708	0.3464	0.330852	0.36641	0.383778	0.350244	0.326767
