# Supplementary material for: Research on the allocation mechanism of grassland ecological compensation among different industries based on ecosystem product value accounting
Source: PLoS One. 2026 May 15;21(5):e0349316. doi: 10.1371/journal.pone.0349316 (PMC13178973; doi:10.1371/journal.pone.0349316)
Supplement: S1 File — (ZIP) [file pone.0349316.s001.zip › Dataset/Industrial ecological compensation/carbon sequestration and oxygen release.xlsx]

## Sheet: supply
ID	2013	2014	2015	2016	2017	2018	2019	2020	2021	2022	2023		unit:ton
1	4.54839e+07	4.16094e+07	3.91744e+07	4.6717e+07	4.2134e+07	4.41464e+07	4.74212e+07	3.36565e+07	4.50426e+07	4.5564e+07	4.37201e+07
2	5.48019e+07	5.66118e+07	4.88727e+07	6.26848e+07	5.18552e+07	6.49948e+07	7.09149e+07	6.20428e+07	6.2195e+07	6.64131e+07	6.70326e+07
3	5.34269e+08	5.83222e+08	4.95824e+08	5.09684e+08	4.721e+08	5.75147e+08	5.15906e+08	5.10962e+08	5.11248e+08	5.08724e+08	5.07853e+08
4	1.2677e+08	1.20575e+08	1.12808e+08	1.07488e+08	1.05117e+08	1.12438e+08	1.24868e+08	1.16615e+08	1.17818e+08	1.11485e+08	1.12846e+08
5	2.63551e+08	2.58477e+08	2.48122e+08	2.37297e+08	2.4775e+08	2.46025e+08	2.65631e+08	2.63768e+08	2.64092e+08	2.57871e+08	2.61162e+08
6	1.57352e+08	1.27587e+08	1.24867e+08	1.58332e+08	1.36441e+08	1.48577e+08	1.71483e+08	1.52989e+08	1.49662e+08	1.4764e+08	1.47534e+08
7	1.53009e+08	1.49857e+08	1.36128e+08	1.78223e+08	1.5345e+08	1.77087e+08	1.75439e+08	1.53707e+08	1.53037e+08	1.51171e+08	1.50263e+08
8	3.35628e+07	3.63513e+07	3.40347e+07	3.62828e+07	3.03211e+07	3.61449e+07	3.65287e+07	3.18549e+07	3.22247e+07	3.07408e+07	3.24599e+07
9	700852	771681	707792	916499	744554	880904	915249	805300	920611	960545	934580
10	1.29287e+08	1.30535e+08	1.21744e+08	1.08065e+08	1.03727e+08	1.17564e+08	1.1407e+08	1.20013e+08	1.13867e+08	1.10395e+08	1.16387e+08
11	7.00138e+08	6.58349e+08	6.4858e+08	5.74372e+08	5.89269e+08	6.63487e+08	6.55886e+08	6.85649e+08	6.64028e+08	6.59343e+08	6.61213e+08
12	706583	776391	720142	876776	842312	830667	867540	640421	748646	617749	696434
13	1.68888e+07	1.3544e+07	1.49416e+07	1.90633e+07	1.60889e+07	1.51559e+07	1.55914e+07	1.45856e+07	1.44617e+07	1.37265e+07	1.42791e+07
14	381029	247748	176081	308720	277111	357945	341453	384482	384494	357840	373679
15	1.17499e+06	1.0634e+06	1.09809e+06	1.19542e+06	1.12883e+06	1.05347e+06	1.13907e+06	1.11471e+06	1.45465e+06	1.45845e+06	1.45301e+06
16	3.97184e+06	3.79724e+06	4.13704e+06	4.35348e+06	3.87166e+06	3.87586e+06	3.91345e+06	3.54836e+06	3.55e+06	3.53621e+06	3.77605e+06
17	1.68677e+07	1.49629e+07	1.51168e+07	1.52877e+07	1.66105e+07	1.56162e+07	1.51787e+07	1.50525e+07	1.49428e+07	1.51771e+07	1.53577e+07
18	1.36922e+07	1.23631e+07	1.19114e+07	1.24917e+07	1.43719e+07	1.28911e+07	1.14334e+07	1.31674e+07	1.29899e+07	1.3473e+07	1.33003e+07
19	3.80575e+06	3.32921e+06	3.25363e+06	3.41816e+06	4.08065e+06	3.94474e+06	3.88089e+06	3.68959e+06	3.66598e+06	3.94532e+06	3.84156e+06
20	1.1357e+08	8.85529e+07	8.37378e+07	1.17263e+08	1.0286e+08	9.79349e+07	1.03212e+08	9.9181e+07	9.92533e+07	9.33086e+07	9.89533e+07
21	9.11116e+07	7.56108e+07	7.44703e+07	9.02175e+07	8.67377e+07	8.08367e+07	8.67897e+07	8.9207e+07	8.61355e+07	8.51453e+07	8.71515e+07
22	4.94328e+07	3.73305e+07	3.88539e+07	5.29846e+07	4.27098e+07	4.10031e+07	4.07836e+07	4.0256e+07	3.89066e+07	3.91557e+07	4.02025e+07
23	3.83616e+07	3.09424e+07	3.19135e+07	3.85093e+07	3.64848e+07	3.41808e+07	3.64666e+07	3.66472e+07	3.63066e+07	3.55188e+07	3.62475e+07
24	2.38931e+07	2.16659e+07	2.32157e+07	2.53177e+07	2.53567e+07	2.37769e+07	2.44261e+07	2.3194e+07	2.38233e+07	2.36987e+07	2.32718e+07
25	2.22194e+07	1.8687e+07	1.90793e+07	2.0603e+07	2.27562e+07	2.14834e+07	2.1211e+07	2.00386e+07	2.02733e+07	2.10396e+07	2.07493e+07
26	2.02218e+08	1.60195e+08	1.8086e+08	2.13586e+08	1.95647e+08	1.9055e+08	1.91678e+08	1.92042e+08	1.91527e+08	1.93336e+08	1.90998e+08
27	2.95098e+07	2.74876e+07	2.78689e+07	3.05477e+07	2.99521e+07	3.22634e+07	3.21884e+07	3.06276e+07	3.02004e+07	3.03545e+07	3.23484e+07
28	5.31586e+07	4.96891e+07	4.6176e+07	5.42106e+07	5.03997e+07	5.71665e+07	5.84712e+07	5.41472e+07	5.1369e+07	5.70685e+07	5.67676e+07
29	1.06492e+08	9.39131e+07	9.47061e+07	1.07821e+08	1.02864e+08	1.11268e+08	1.05595e+08	9.86504e+07	9.80934e+07	9.81058e+07	1.08631e+08
30	7.5467e+07	6.21582e+07	6.44859e+07	7.2964e+07	7.24379e+07	8.34394e+07	7.60098e+07	7.54167e+07	7.60979e+07	7.68492e+07	7.39467e+07
31	1.34854e+08	1.20825e+08	1.24805e+08	1.37326e+08	1.31814e+08	1.47891e+08	1.43827e+08	1.41343e+08	1.25527e+08	1.36983e+08	1.26804e+08
32	9.42902e+07	8.38818e+07	8.40675e+07	9.24277e+07	8.82923e+07	9.82536e+07	9.29607e+07	9.17242e+07	9.00244e+07	9.00975e+07	9.97267e+07
33	2.25388e+08	1.92251e+08	1.90745e+08	2.18064e+08	2.04347e+08	2.30876e+08	2.22679e+08	2.18135e+08	2.18538e+08	2.17679e+08	2.18796e+08
34	3.08711e+08	2.59298e+08	2.73915e+08	3.0936e+08	2.95293e+08	3.2087e+08	3.04039e+08	3.16162e+08	3.1533e+08	3.02004e+08	3.15772e+08
35	6.34632e+07	5.9021e+07	6.75228e+07	6.70807e+07	6.89939e+07	6.53476e+07	6.46069e+07	7.34136e+07	7.46006e+07	7.11344e+07	7.12311e+07
36	1.66061e+08	1.56275e+08	1.5212e+08	1.59342e+08	1.67083e+08	1.55578e+08	1.57879e+08	1.7164e+08	1.73039e+08	1.72197e+08	1.74653e+08
37	2.79836e+08	2.81962e+08	2.75174e+08	2.90504e+08	3.17004e+08	2.93735e+08	3.07899e+08	3.09807e+08	3.10538e+08	3.14643e+08	3.12991e+08
38	2.60083e+08	2.48267e+08	2.52805e+08	2.62889e+08	2.77516e+08	2.44683e+08	2.60028e+08	2.53935e+08	2.56229e+08	2.57794e+08	2.56612e+08
39	2.71662e+08	2.38353e+08	2.55875e+08	2.75345e+08	2.74977e+08	2.54791e+08	2.76503e+08	2.81784e+08	2.71046e+08	2.95228e+08	2.99038e+08
40	3.18471e+08	2.90884e+08	2.92918e+08	3.27066e+08	3.31614e+08	3.26739e+08	3.12459e+08	3.50834e+08	3.54126e+08	3.52116e+08	3.74448e+08
41	6.37706e+07	5.97354e+07	5.4512e+07	6.66543e+07	6.84292e+07	6.7296e+07	5.95058e+07	6.62993e+07	6.79347e+07	6.53734e+07	6.69072e+07

## Sheet: consume
ID	2013	2014	2015	2016	2017	2018	2019	2020	2021	2022	2023		unit:ton
1	3.2051e+06	3.24388e+06	3.25595e+06	3.32003e+06	2.96569e+06	2.80268e+06	2.88467e+06	3.09147e+06	3.1379e+06	3.13011e+06	47982.2
2	6.84241e+06	7.36424e+06	6.55424e+06	6.59892e+06	6.62971e+06	7.01087e+06	7.58605e+06	7.7598e+06	7.88436e+06	7.70332e+06	3.97589e+06
3	830310	842476	850457	870502	788580	750049	770127	826024	841308	839386	3.17679e+06
4	386666	407291	415577	430806	423604	411313	425524	444005	462675	460080	301355
5	3.23037e+06	3.33773e+06	3.22393e+06	3.37104e+06	3.40067e+06	3.49057e+06	3.66828e+06	3.78642e+06	3.80037e+06	3.57134e+06	770213
6	1.12603e+07	1.1513e+07	1.12198e+07	1.18619e+07	1.20335e+07	1.2421e+07	1.30023e+07	1.33925e+07	1.33354e+07	1.22758e+07	542476
7	4.60635e+06	4.89532e+06	5.23949e+06	5.4043e+06	5.63533e+06	5800188	5.70361e+06	6.0045e+06	6.27221e+06	6.40182e+06	8926680
8	273524	288208	294687	304245	296436	275833	286906	300206	311172	311011	701793
9	815351	851108	815185	823678	769023	752640	792222	833526	851622	853397	8.24708e+06
10	286389	315760	282085	281636	286105	328862	355284	362813	377214	378544	1.20099e+06
11	3.73611e+06	3.82201e+06	3.72664e+06	3.93948e+06	3.99728e+06	4.11576e+06	4.30813e+06	4437262	4.42041e+06	4.07179e+06	493625
12	725677	733712	733132	746680	664809	620972	638972	688953	697082	696884	41005.6
13	8.09637e+06	8.32766e+06	8.00774e+06	8299129	8.0899e+06	8.13413e+06	8.53224e+06	8.85276e+06	8.8781e+06	8.41863e+06	15281.3
14	100738	109722	112899	117960	121869	102274	106668	108007	114122	113309	1.34031e+06
15	83714.3	90929.2	93530.9	97742.1	101056	89731.6	93428.7	95163.2	100523	99789.4	3.26057e+06
16	106116	115965	110846	113106	116082	107919	114996	117253	122497	122497	1.484e+06
17	2.55097e+06	2.61252e+06	2.55076e+06	2.69558e+06	2.73657e+06	2.80103e+06	2.93117e+06	3.02071e+06	3.01274e+06	2.77996e+06	21659.2
18	2.74805e+06	2.80772e+06	2.74653e+06	2.8947e+06	2.90891e+06	2.96206e+06	3.09497e+06	3.20094e+06	3.19375e+06	2.9607e+06	965430
19	36228.1	38158.3	39159.5	40915.3	42565.6	40736	41779.3	44377.9	46796.3	46377.1	1.09089e+06
20	138275	149977	154227	161209	166763	152395	158512	162069	171165	169899	23371
21	18040.7	19211.5	19839.3	20580.7	21229.8	19692.7	20450.6	21829.2	22852.6	22848.5	19550.3
22	1.19988e+06	1.22301e+06	1.19928e+06	1.21621e+06	1.10143e+06	1.06815e+06	1.109e+06	1.18006e+06	1.19983e+06	1.19826e+06	1.26684e+07
23	36267.5	39219.9	40373.2	42131.5	43603.5	39513.4	41069.3	42168.2	44499.5	44172.2	277517
24	912519	979376	886075	881546	868095	889572	959808	994078	677923	680859	8.95655e+06
25	18644.8	19930.1	20465.2	21400	22212.7	20592.2	21244.1	22272.7	23497.1	23303	126647
26	1.03545e+06	1.05992e+06	1.31873e+06	1.31902e+06	1.21718e+06	1.20921e+06	1.28496e+06	1.35303e+06	1.37793e+06	1.38388e+06	2.75073e+06
27	704743	751647	691214	692355	650818	641908	685849	709680	728954	730091	1.17813e+06
28	204531	228379	227347	232789	241284	229022	247112	235815	253497	247176	2.10764e+07
29	1.32623e+07	1.41534e+07	1.57526e+07	1.63425e+07	1.7587e+07	1.82147e+07	17513938	1.85319e+07	1.94413e+07	19990605	12186.6
30	953118	958543	966094	983673	867125	796587	818300	888921	895628	897442	1.94365e+07
31	9985.63	10541	10898.8	11391.1	11902.4	11859.8	12070.6	12904.5	13594.9	13525	142479
32	7024.77	7415.42	7839.6	8176.4	8631.02	8874.89	8861.96	9481.94	9974.71	10023.3	279896
33	2409.06	2481.01	2535.15	2658.83	2789.51	2804.78	2834.4	3175.8	3340.51	3306.41	13865401
34	6635.86	6915.87	7076.16	7417.39	7758.27	7605.33	7726.97	8525.56	8973.34	8886.37	2.53151e+06
35	67423	73178	75261.5	78659.5	81348.9	70273.3	73121.9	74645.2	78841.2	78260.6	410984
36	12905.9	13489.8	13794.2	14476.4	15149.5	15435.8	15699.8	17340.7	18247.1	18074.5	2.62277e+07
37	3.65623e+06	3.73492e+06	3.63716e+06	3.84637e+06	3.90102e+06	4.01759e+06	4.2058e+06	4.33309e+06	4.31021e+06	3962652	5.38328e+06
38	4389.98	4510.96	4622	4870.86	5101.36	5178.85	5243.82	5780.05	6030.44	6025.73	3335.15
39	2.59231e+06	2.64817e+06	2.57887e+06	2.72694e+06	2.76585e+06	2.84841e+06	2.98163e+06	3072881	3.05693e+06	2.81051e+06	121726
40	8121.64	8442.97	8623.69	9060.51	9503.28	9240.04	9351.21	10509	11050.6	10940.9	9.46778e+06
41	1702.45	1769.94	1809.14	1902	1993.53	1942.72	1967.13	2203.53	2316.83	2295.13	79784.6

## Sheet: ecological compensation amount
ID	2013	2014	2015	2016	2017	2018	2019	2020	2021	2022	2023		unit:yuan
1	3.04372e+08	2.68468e+08	2.33495e+08	2.91776e+08	2.59935e+08	3.06823e+08	3.28046e+08	2.47826e+08	3.74871e+08	3.87037e+08	4.08716e+08
2	6.10176e+08	6.16192e+08	5.12711e+08	6.87957e+08	4.40327e+08	5.55963e+08	6.52544e+08	6.55224e+08	7.46026e+08	8.57345e+08	8.23987e+08
3	9.77486e+09	1.10676e+10	8.45456e+09	8.62527e+09	8.74891e+09	1.07046e+10	9.95658e+09	1.08848e+10	1.11757e+10	9.71637e+09	7.52364e+09
4	1.81334e+09	1.73635e+09	1.59235e+09	1.50265e+09	9.57315e+08	9.91505e+08	1.156e+09	1.17335e+09	1.17585e+09	1.07618e+09	8.82903e+08
5	4.13971e+09	4.27873e+09	3.6653e+09	3.469e+09	1.86834e+09	2.16708e+09	2.19855e+09	2.40988e+09	2.44187e+09	2.26321e+09	2.33646e+09
6	2.40839e+09	1.87844e+09	1.79077e+09	2.29034e+09	1.78099e+09	2.21439e+09	2.52993e+09	2.5939e+09	2.69255e+09	2.6139e+09	3.08505e+09
7	1.93082e+09	1.90228e+09	1.65808e+09	2.22623e+09	1.17747e+09	1.30715e+09	1.29731e+09	1.35124e+09	1.43938e+09	1.35306e+09	1.14971e+09
8	5.22761e+08	5.92568e+08	5.09541e+08	5.41863e+08	3.37405e+08	3.44246e+08	3.13686e+08	3.09893e+08	3.1114e+08	2.91314e+08	2.6302e+08
9	-1.41028e+07	-1.40159e+07	-1.41423e+07	-1.12323e+07	-1.39283e+07	-1.2233e+07	-1.26766e+07	-1.49846e+07	-1.34076e+07	-1.30812e+07	-2.38123e+08
10	1.42953e+09	1.54176e+09	2.04915e+09	9.56874e+08	8.13244e+08	8.26187e+08	8.18449e+08	9.3211e+08	9.06527e+08	8.45272e+08	8.16611e+08
11	1.25109e+10	1.19752e+10	1.13096e+10	8.77985e+09	7.02609e+09	7.9474e+09	8.2581e+09	9.95955e+09	1.01934e+10	9.76581e+09	9.43732e+09
12	-9.61505e+06	-8.7018e+06	-9.81203e+06	-7.53207e+06	-5.91575e+06	-4.84003e+06	-4.34583e+06	-8.72675e+06	-6.47822e+06	-9.36148e+06	8.58758e+06
13	-5.13153e+07	-1.00427e+08	-7.25423e+07	-2.98795e+07	-3.77088e+07	-7.02916e+07	-5.56331e+07	-1.01626e+08	-9.73141e+07	-9.0353e+07	1.66804e+08
14	1.25431e+06	-528306	-1.41856e+06	-247237	-403895	584971	713013	372392	209794	87523.2	-3.69116e+07
15	1.55696e+07	1.40069e+07	1.37785e+07	1.45144e+07	1.30745e+07	1.04016e+07	1.25951e+07	1.0331e+07	1.45972e+07	1.46871e+07	-8.09596e+07
16	5.10961e+07	4.83016e+07	5.21907e+07	5.21624e+07	4.37673e+07	3.78891e+07	4.20322e+07	3.26438e+07	3.3696e+07	3.30734e+07	-6.55209e+06
17	2.32105e+08	1.98879e+08	1.92197e+08	1.83837e+08	2.00747e+08	1.47167e+08	1.56275e+08	1.22793e+08	1.23046e+08	1.3456e+08	1.9648e+08
18	3.91788e+07	2.33465e+07	2.40515e+07	2.15585e+07	3.70786e+07	8.71117e+06	1.59165e+07	3.47701e+07	5.07978e+06	1.74811e+07	6.4254e+07
19	3.42576e+07	2.8955e+07	2.92134e+07	3.25187e+07	3.96902e+07	3.88054e+07	3.70183e+07	3.40382e+07	3.54961e+07	3.40143e+07	-1.77294e+06
20	1.68636e+09	1.31821e+09	1.20195e+09	1.6739e+09	1.11761e+09	8.77724e+08	9.40257e+08	9.90122e+08	1.11474e+09	1.07122e+09	1.15666e+09
21	1.39542e+09	1.17351e+09	1.12026e+09	1.35643e+09	1.13675e+09	9.01789e+08	9.87227e+08	1.05056e+09	1.00452e+09	8.98449e+08	8.9367e+08
22	5.8222e+08	4.72266e+08	4.02915e+08	4.20324e+08	3.0324e+08	2.63071e+08	1.70948e+08	1.6656e+08	1.58828e+08	1.46799e+08	-1.62196e+08
23	3.95168e+08	3.23132e+08	3.27197e+08	3.88264e+08	3.20316e+08	2.65354e+08	2.75093e+08	2.5485e+08	2.68976e+08	2.37293e+08	2.60349e+08
24	3.2045e+08	2.95793e+08	3.05168e+08	3.17848e+08	3.06336e+08	2.75241e+08	2.74861e+08	2.61178e+08	2.83143e+08	2.73943e+08	1.92227e+07
25	2.4706e+08	2.14562e+08	2.03208e+08	2.03065e+08	2.3115e+08	2.23429e+08	1.9112e+08	1.88741e+08	2.07285e+08	2.71541e+08	5.59555e+07
26	2.19998e+09	1.81801e+09	1.95896e+09	2.2207e+09	1.06729e+09	3.27379e+08	3.37811e+08	6.48978e+08	5.83484e+08	6.73783e+08	5.41986e+08
27	5.7636e+08	5.32968e+08	5.38145e+08	5.88209e+08	5.9612e+08	6.1849e+08	5.90121e+08	5.82827e+08	6.12446e+08	5.78066e+08	6.16085e+08
28	5.36532e+08	5.41866e+08	4.07656e+08	4.58631e+08	4.55279e+08	4.4846e+08	4.69887e+08	4.50524e+08	4.41e+08	4.63571e+08	-1.30204e+08
29	1.77814e+09	1.4129e+09	1.50346e+09	1.75458e+09	1.72203e+09	1.69139e+09	1.61034e+09	1.53405e+09	1.53999e+09	1.44638e+09	2.29365e+09
30	9.86982e+08	8.17286e+08	8.3645e+08	1.02368e+09	1.07294e+09	1.08201e+09	9.78097e+08	1.02879e+09	1.17852e+09	1.21896e+09	5.99873e+08
31	2.12142e+09	1.87358e+09	1.96069e+09	2.33753e+09	2.37506e+09	2.50152e+09	2.50481e+09	2.6358e+09	2.50386e+09	2.77391e+09	2.56998e+09
32	1.34787e+09	1.1801e+09	1.2274e+09	1.38898e+09	1.35768e+09	1.37186e+09	1.1683e+09	1.31662e+09	1.52736e+09	1.54276e+09	1.66337e+09
33	2.14528e+09	1.88493e+09	1.75496e+09	1.85872e+09	1.64359e+09	1.85886e+09	1.79446e+09	1.98271e+09	2.11649e+09	1.95689e+09	1.51312e+09
34	4.44789e+09	3.72659e+09	3.99536e+09	4.80295e+09	4.82877e+09	3.87723e+09	4.34101e+09	4.99283e+09	5.49446e+09	5.12454e+09	4.92078e+09
35	5.71785e+08	5.0478e+08	6.44393e+08	7.06608e+08	7.79557e+08	6.51117e+08	5.76078e+08	7.034e+08	7.88215e+08	7.51499e+08	7.2002e+08
36	1.62707e+09	1.45624e+09	1.53382e+09	1.73362e+09	1.92148e+09	1.53741e+09	1.36554e+09	1.71701e+09	1.85648e+09	1.80593e+09	8.3817e+08
37	2.13162e+09	2.35893e+09	1.96936e+09	1.79238e+09	1.72665e+09	1.55963e+09	1.60893e+09	1.80351e+09	1.80198e+09	1.75439e+09	1.3921e+09
38	1.1897e+09	1.12068e+09	1.17152e+09	1.32803e+09	1.49155e+09	1.17297e+09	1.13298e+09	1.24382e+09	1.27629e+09	1.25509e+09	1.21543e+09
39	2.22279e+09	1.94402e+09	2.11285e+09	2.35688e+09	2.41904e+09	1.99984e+09	1.96616e+09	2.18209e+09	2.21971e+09	2.48612e+09	2.60234e+09
40	2.49265e+09	2.30162e+09	2.33164e+09	2.85713e+09	3.16827e+09	2.42449e+09	1.8363e+09	2.04201e+09	2.12932e+09	2.34878e+09	2.19184e+09
41	6.52816e+08	6.06217e+08	5.6363e+08	7.11871e+08	7.48641e+08	6.99282e+08	5.9057e+08	7.28715e+08	7.82086e+08	6.8683e+08	6.53498e+08

## Sheet: proportion of output value
ID	2013	2014	2015	2016	2017	2018	2019	2020	2021	2022	2023
1	0.293529	0.29303	0.281794	0.279254	0.276029	0.295157	0.291421	0.3373	0.347085	0.351842	0.312713
2	0.495997	0.4929	0.4838	0.4711	0.4109	0.393	0.4137	0.4771	0.5266	0.5463	0.469058
3	0.611413	0.634	0.5701	0.5658	0.6194	0.6217	0.6448	0.7117	0.7303	0.6383	0.500076
4	0.479855	0.4834	0.4742	0.47	0.3076	0.2976	0.312	0.3392	0.3366	0.3259	0.263468
5	0.535837	0.5647	0.5054	0.5015	0.2651	0.3078	0.2897	0.3189	0.3226	0.3064	0.301163
6	0.581753	0.581	0.5679	0.5571	0.5233	0.5804	0.5676	0.6527	0.6888	0.6733	0.700701
7	0.45074	0.4558	0.4445	0.4467	0.2925	0.2788	0.279	0.3321	0.3545	0.3407	0.31445
8	0.527337	0.5513	0.5077	0.5062	0.3807	0.3251	0.2941	0.3337	0.3315	0.326	0.291717
9	0.492623	0.4975	0.4857	0.4902	0.4093	0.3915	0.4039	0.4148	0.4396	0.4345	0.331329
10	0.370784	0.396122	0.563371	0.29776	0.264099	0.23705	0.24228	0.261914	0.26869	0.258655	0.244197
11	0.600978	0.612128	0.586996	0.516392	0.40423	0.405477	0.42626	0.490663	0.518352	0.49989	0.476504
12	0.573429	0.571429	0.563867	0.565266	0.55516	0.553336	0.569554	0.621562	0.642682	0.622963	0.469906
13	0.378111	0.3677	0.3741	0.3831	0.4247	0.3821	0.4283	0.3747	0.3896	0.3939	0.390459
14	0.374114	0.371795	0.372636	0.3554	0.3912	0.3402	0.382	0.3132	0.315	0.3248	0.294163
15	0.512941	0.524568	0.503432	0.486486	0.4756	0.4143	0.4506	0.3943	0.4036	0.4041	0.386726
16	0.455537	0.454545	0.447309	0.425373	0.4068	0.3537	0.3874	0.3397	0.3509	0.3464	0.335163
17	0.60991	0.617647	0.592543	0.577164	0.5676	0.4935	0.5363	0.4726	0.4761	0.4787	0.427863
18	0.296081	0.290051	0.297888	0.289256	0.2884	0.2523	0.3171	0.331117	0.2589	0.263	0.23362
19	0.30957	0.30137	0.311325	0.329087	0.334646	0.338235	0.32872	0.319544	0.335518	0.299136	0.268588
20	0.49617	0.4979	0.4803	0.4772	0.3638	0.3003	0.3052	0.3344	0.3761	0.3845	0.389868
21	0.510716	0.5176	0.5017	0.5014	0.4371	0.3721	0.3794	0.3928	0.389	0.352	0.342031
22	0.416873	0.454459	0.376533	0.287385	0.262456	0.239913	0.166912	0.167231	0.166915	0.155572	0.180633
23	0.344317	0.349368	0.343019	0.337173	0.293843	0.259931	0.252583	0.232956	0.248174	0.223936	0.247074
24	0.485252	0.500285	0.47633	0.453299	0.436938	0.42328	0.414386	0.418212	0.424627	0.414043	0.412401
25	0.371475	0.383796	0.356095	0.329576	0.339566	0.347628	0.30135	0.315074	0.341978	0.431314	0.0959951
26	0.367763	0.384908	0.368337	0.352749	0.18806	0.063615	0.06545	0.119691	0.108744	0.123326	0.10899
27	0.67492	0.673659	0.668466	0.664513	0.685144	0.658897	0.63242	0.657485	0.700116	0.658846	0.671262
28	0.340282	0.3681	0.2992	0.2863	0.3059	0.2655	0.2721	0.2817	0.2911	0.2751	0.294821
29	0.681117	0.6522	0.6955	0.694002	0.729	0.6704	0.6742	0.7062	0.7215	0.6952	0.703919
30	0.448574	0.453704	0.44735	0.481147	0.5057	0.4418	0.4397	0.4665	0.528	0.5404	0.533252
31	0.524449	0.516971	0.523753	0.567477	0.6007	0.5639	0.5806	0.6217	0.665	0.6751	0.676703
32	0.476572	0.469043	0.486764	0.501014	0.512667	0.465504	0.419019	0.478574	0.565646	0.570885	0.558784
33	0.317283	0.326829	0.306699	0.284136	0.268118	0.26839	0.268629	0.302993	0.322842	0.299676	0.293893
34	0.480287	0.479087	0.486231	0.517538	0.545109	0.402807	0.475952	0.526427	0.580844	0.565645	0.52746
35	0.301386	0.286325	0.319226	0.352296	0.37781	0.333205	0.298354	0.320394	0.35325	0.35325	0.342711
36	0.326677	0.310702	0.336191	0.362752	0.383428	0.329497	0.288408	0.333552	0.357728	0.34969	0.310138
37	0.266979	0.292117	0.251777	0.218903	0.193865	0.190666	0.187843	0.208032	0.207305	0.198455	0.165457
38	0.152494	0.150485	0.154487	0.168407	0.179173	0.159816	0.145259	0.163295	0.166059	0.162309	0.157895
39	0.282282	0.282979	0.285324	0.295228	0.3033	0.272811	0.24781	0.269033	0.284258	0.29022	0.290486
40	0.260923	0.26378	0.265364	0.291215	0.318499	0.24737	0.195927	0.194045	0.200461	0.22238	0.220402
41	0.341258	0.338308	0.344685	0.35603	0.364708	0.3464	0.330852	0.36641	0.383778	0.350244	0.326767
