# Supplementary material for: Research on the allocation mechanism of grassland ecological compensation among different industries based on ecosystem product value accounting
Source: PLoS One. 2026 May 15;21(5):e0349316. doi: 10.1371/journal.pone.0349316 (PMC13178973; doi:10.1371/journal.pone.0349316)
Supplement: S1 File — (ZIP) [file pone.0349316.s001.zip › Dataset/Industrial ecological compensation/water conservation.xlsx]

## Sheet: supply
ID	2013	2014	2015	2016	2017	2018	2019	2020	2021	2022	2023		unit:yuan
1	3.34851e+06	3.06327e+06	2.88401e+06	3.43929e+06	3.10189e+06	3.25004e+06	3.49113e+06	2.47778e+06	3.31602e+06	3.35441e+06	3.21866e+06
2	4.0345e+06	4.16774e+06	3.59799e+06	4.61483e+06	3.81756e+06	4.7849e+06	5.22073e+06	4.56757e+06	4.57877e+06	4.88931e+06	4.93491e+06
3	4.03879e+07	4.37455e+07	3.72381e+07	3.8141e+07	3.53076e+07	4.3172e+07	3.86663e+07	3.84534e+07	3.87549e+07	3.80661e+07	3.82385e+07
4	9.33279e+06	8.87665e+06	8.30491e+06	7.91322e+06	7.7387e+06	8.27763e+06	9.19274e+06	8.58513e+06	8.67373e+06	8.20746e+06	8.30771e+06
5	1.94535e+07	1.90804e+07	1.8317e+07	1.7544e+07	1.82652e+07	1.81561e+07	1.9587e+07	1.95019e+07	1.95977e+07	1.89916e+07	1.93021e+07
6	1.15842e+07	9.39287e+06	9.19267e+06	1.16563e+07	1.00448e+07	1.09381e+07	1.26245e+07	1.1263e+07	1.10181e+07	1.08692e+07	1.08614e+07
7	1.12645e+07	1.10324e+07	1.00217e+07	1.31207e+07	1.1297e+07	1.3037e+07	1.29157e+07	1.13158e+07	1.12665e+07	1.11291e+07	1.10623e+07
8	2.47088e+06	2.67617e+06	2.50562e+06	2.67112e+06	2.23223e+06	2.66098e+06	2.68923e+06	2.34514e+06	2.37237e+06	2.26312e+06	2.38969e+06
9	51596.5	56810.8	52107.4	67472.3	54813.8	64851.8	67380.3	59285.9	67775	70714.9	68803.5
10	9.55759e+06	9.61152e+06	8.99698e+06	7.95569e+06	7.63634e+06	8.68063e+06	8.3978e+06	8.88804e+06	8.45373e+06	8.12726e+06	8.60204e+06
11	5.17957e+07	4.86856e+07	4.80066e+07	4.25041e+07	4.3487e+07	4.91426e+07	4.84773e+07	5.07592e+07	4.9211e+07	4.8669e+07	4.89187e+07
12	52018.4	57157.6	53016.6	65862	62010.7	61153.4	63868	47147.6	55115.1	45478.4	51271.2
13	1.24335e+06	997101	1.1e+06	1.40343e+06	1.18446e+06	1.11577e+06	1.14783e+06	1.07379e+06	1.06467e+06	1.01054e+06	1.05122e+06
14	28051.2	18239.1	12963	22727.9	20400.8	26351.8	25137.7	28305.4	28306.3	26344.1	27510.1
15	86502.5	78287.1	80840.7	88006.5	83104	77556.2	83857.7	82064.5	107091	107370	106970
16	292405	279551	304568	320501	285030	285339	288107	261229	261350	260335	277992
17	1.2418e+06	1.10156e+06	1.11289e+06	1.12547e+06	1.22286e+06	1.14966e+06	1.11745e+06	1.10816e+06	1.10009e+06	1.11733e+06	1.13063e+06
18	1.00802e+06	910169	876910	919638	1.05806e+06	949040	841721	969380	956309	991878	979167
19	387474	348571	351778	462642	477302	436964	412753	332911	366967	367399	358270
20	8.45082e+06	6.57522e+06	6.25541e+06	8.77976e+06	7.63778e+06	7.3011e+06	7.68283e+06	7.3333e+06	7.34976e+06	6.87353e+06	7.31265e+06
21	6.80484e+06	5.60666e+06	5.59269e+06	6.77272e+06	6.43028e+06	6.04942e+06	6.46243e+06	6.60571e+06	6.40919e+06	6.25761e+06	6.45091e+06
22	3.63922e+06	2.74826e+06	2.86041e+06	3.90071e+06	3.14428e+06	3.01863e+06	3.00248e+06	2.96363e+06	2.86429e+06	2.88263e+06	2.9597e+06
23	2.82416e+06	2.27797e+06	2.34946e+06	2.83504e+06	2.686e+06	2.51638e+06	2.68466e+06	2.69795e+06	2.67288e+06	2.61488e+06	2.66852e+06
24	2.10768e+06	1.91404e+06	2.15827e+06	2.3596e+06	2.29611e+06	2.19818e+06	2.26347e+06	1.985e+06	2.0756e+06	2.0549e+06	2.01531e+06
25	1.64905e+06	1.40505e+06	1.43731e+06	1.57903e+06	1.74371e+06	1.61403e+06	1.59612e+06	1.51898e+06	1.50476e+06	1.57483e+06	1.54964e+06
26	1.59727e+07	1.28423e+07	1.45629e+07	1.72024e+07	1.55288e+07	1.52097e+07	1.53319e+07	1.51731e+07	1.51677e+07	1.53356e+07	1.51293e+07
27	2.1725e+06	2.02363e+06	2.0517e+06	2.24891e+06	2.20506e+06	2.37522e+06	2.36969e+06	2.2548e+06	2.22334e+06	2.23469e+06	2.38148e+06
28	3.91352e+06	3.65809e+06	3.39946e+06	3.99096e+06	3.7104e+06	4.20858e+06	4.30463e+06	3.9863e+06	3.78176e+06	4.20136e+06	4.17921e+06
29	7.88793e+06	6.99407e+06	7.04292e+06	8.0079e+06	7.64261e+06	8.27724e+06	7.85802e+06	7.33369e+06	7.28441e+06	7.27821e+06	8.05909e+06
30	6.01797e+06	5.1114e+06	5.29292e+06	5.93666e+06	5.95115e+06	6.84006e+06	6.22521e+06	6.07238e+06	6.1181e+06	6.14006e+06	5.95107e+06
31	9.92791e+06	8.92442e+06	9.2065e+06	1.01367e+07	9.73755e+06	1.09497e+07	1.06367e+07	1.0452e+07	9.26162e+06	1.00918e+07	9.35872e+06
32	6.94161e+06	6.17535e+06	6.18902e+06	6.80449e+06	6.50005e+06	7.23339e+06	6.84373e+06	6.7527e+06	6.62757e+06	6.63294e+06	7.34184e+06
33	1.68358e+07	1.44371e+07	1.42766e+07	1.62753e+07	1.5309e+07	1.72705e+07	1.66888e+07	1.64167e+07	1.64098e+07	1.62647e+07	1.64135e+07
34	2.36693e+07	2.01694e+07	2.10837e+07	2.37668e+07	2.28344e+07	2.47375e+07	2.34709e+07	2.44342e+07	2.43075e+07	2.31861e+07	2.4318e+07
35	4.71724e+06	4.37766e+06	4.97284e+06	4.98523e+06	5.11221e+06	4.86448e+06	4.78244e+06	5.44808e+06	5.54516e+06	5.23689e+06	5.27894e+06
36	1.29869e+07	1.21568e+07	1.17093e+07	1.24881e+07	1.29796e+07	1.22194e+07	1.23085e+07	1.33402e+07	1.35788e+07	1.32451e+07	1.35634e+07
37	2.15427e+07	2.18412e+07	2.13318e+07	2.24313e+07	2.44364e+07	2.2694e+07	2.37758e+07	2.40419e+07	2.39135e+07	2.40979e+07	2.41159e+07
38	2.07165e+07	2.00128e+07	2.0388e+07	2.10907e+07	2.22355e+07	1.98015e+07	2.10198e+07	2.07503e+07	2.05453e+07	2.06495e+07	2.06951e+07
39	2.05424e+07	1.80953e+07	1.93145e+07	2.0816e+07	2.0775e+07	1.93731e+07	2.08969e+07	2.1309e+07	2.05657e+07	2.21995e+07	2.25625e+07
40	2.50043e+07	2.30261e+07	2.27532e+07	2.58707e+07	2.61994e+07	2.5883e+07	2.45106e+07	2.74352e+07	2.78984e+07	2.72862e+07	2.91704e+07
41	5.34067e+06	4.9902e+06	4.56458e+06	5.62983e+06	5.88527e+06	5.65367e+06	5.07746e+06	5.34955e+06	5.68413e+06	5.43973e+06	5.52036e+06
	3.97287e+08	3.69543e+08	3.61804e+08	3.87945e+08	3.78357e+08	3.96555e+08	3.95104e+08	3.95774e+08	3.9304e+08	3.90343e+08	3.96883e+08

## Sheet: consume
ID	2013	2014	2015	2016	2017	2018	2019	2020	2021	2022	2023		unit:yuan
1	24984000	86988000	37332000	28068000	28464000	29220000	29460000	27996000	26784000	26904000	27852000
2	89112000	46296000	49656000	40140000	38388000	39156000	38940000	38664000	37452000	38940000	37368000
3	68316000	71928000	69336000	50940000	49572000	47892000	46644000	45324000	43992000	41472000	41184000
4	39708000	33180000	41856000	27012000	21720000	24372000	25452000	22512000	22524000	21216000	21072000
5	32124000	52848000	44556000	22392000	14928000	16044000	14808000	14544000	14136000	15072000	13872000
6	16332000	20412000	17832000	6588000	9816000	7692000	6516000	5220000	5352000	5184000	4788000
7	24492000	28656000	35484000	43692000	41352000	38088000	37404000	38940000	38796000	37872000	38532000
8	24636000	31452000	34488000	25188000	24408000	24432000	25332000	24276000	24132000	24000000	23988000
9	10224000	16668000	15024000	14412000	11928000	10104000	9468000	9324000	9984000	9180000	8928000
10	3.38537e+06	1.1787e+07	5.05854e+06	3.80325e+06	3.85691e+06	3.95935e+06	3.99187e+06	3.7935e+06	3.62927e+06	3.64553e+06	3.77398e+06
11	9.25333e+06	3.22178e+07	1.38267e+07	1.03956e+07	1.05422e+07	1.08222e+07	1.09111e+07	1.03689e+07	9920000	9.96444e+06	1.03156e+07
12	4.71396e+06	1.64128e+07	7.04377e+06	5.29585e+06	5.37057e+06	5.51321e+06	5.55849e+06	5.28226e+06	5.05358e+06	5.07623e+06	5.25509e+06
13	58668000	58188000	42252000	53868000	40044000	32868000	33864000	33180000	29472000	28140000	27996000
14	57792000	22188000	17304000	18348000	16512000	20964000	19632000	21216000	19848000	18804000	19068000
15	108000	96000	84000	96000	108000	96000	12000	12000	24000	12000	12000
16	3324000	4536000	1476000	2784000	1776000	3132000	6540000	5472000	5184000	7872000	5172000
17	3.25933e+07	3.23267e+07	2.34733e+07	2.99267e+07	2.22467e+07	18260000	1.88133e+07	1.84333e+07	1.63733e+07	1.56333e+07	1.55533e+07
18	1.5318e+07	1.51927e+07	1.10319e+07	1.40648e+07	1.04554e+07	8.58172e+06	8.84178e+06	8.66319e+06	7.69504e+06	7.34726e+06	7.30966e+06
19	4.35223e+06	4.31662e+06	3.13442e+06	3.99614e+06	2.97062e+06	2.43828e+06	2.51217e+06	2.46142e+06	2.18635e+06	2.08754e+06	2.07685e+06
20	1.08644e+07	1.07756e+07	7.82444e+06	9.97556e+06	7.41556e+06	6.08667e+06	6.27111e+06	6.14444e+06	5.45778e+06	5.21111e+06	5.18444e+06
21	7.53119e+06	7.46958e+06	5.42388e+06	6.91502e+06	5.14044e+06	4.21926e+06	4.34711e+06	4.25931e+06	3.78331e+06	3.61232e+06	3.59384e+06
22	5.43222e+07	5.38778e+07	3.91222e+07	4.98778e+07	3.70778e+07	3.04333e+07	3.13556e+07	3.07222e+07	2.72889e+07	2.60556e+07	2.59222e+07
23	7822400	7758400	5633600	7182400	5339200	4382400	4515200	4424000	3929600	3752000	3732800
24	4.51292e+07	44760000	3.25015e+07	4.14369e+07	3.08031e+07	2.52831e+07	2.60492e+07	2.55231e+07	2.26708e+07	2.16462e+07	2.15354e+07
25	4.19057e+06	4.15629e+06	3018000	3.84771e+06	2.86029e+06	2.34771e+06	2.41886e+06	2370000	2.10514e+06	2010000	1.99971e+06
26	4.51292e+07	44760000	3.25015e+07	4.14369e+07	3.08031e+07	2.52831e+07	2.60492e+07	2.55231e+07	2.26708e+07	2.16462e+07	2.15354e+07
27	33576000	30660000	26400000	25200000	21336000	18804000	17472000	16116000	14532000	14400000	14532000
28	18948000	22632000	3876000	3732000	2940000	1560000	1572000	1452000	1344000	1356000	1284000
29	780837	713023	613953	586047	496186	437302	406326	374791	337953	334884	337953
30	27980000	25550000	22000000	21000000	17780000	15670000	14560000	13430000	12110000	12000000	12110000
31	4197000	3832500	3300000	3150000	2667000	2350500	2184000	2014500	1816500	1800000	1816500
32	1.21301e+06	1.10766e+06	953757	910405	770809	679335	631214	582225	525000	520231	525000
33	1.41076e+06	1.28824e+06	1.10924e+06	1.05882e+06	896471	790084	734118	677143	610588	605042	610588
34	479657	438000	377143	360000	304800	268629	249600	230229	207600	205714	207600
35	3996000	3852000	3072000	2376000	7212000	4584000	2676000	2664000	2544000	2520000	2388000
36	120000	108000	108000	96000	84000	84000	72000	72000	84000	72000	60000
37	468000	420000	408000	360000	360000	324000	204000	204000	192000	168000	180000
38	48000	60000	48000	48000	36000	36000	24000	24000	36000	24000	12000
39	204000	180000	168000	180000	156000	132000	156000	144000	132000	120000	132000
40	488219	466301	347580	241644	977717	577717	287306	285479	267215	263562	243470
41	249750	240750	192000	148500	450750	286500	167250	166500	159000	157500	149250

## Sheet: ecological compensation amount
ID	2013	2014	2015	2016	2017	2018	2019	2020	2021	2022	2023		unit:yuan
1	-2.3956e+07	-8.60495e+07	-3.64883e+07	-2.7074e+07	-2.75747e+07	-2.82199e+07	-2.83947e+07	-2.71219e+07	-2.55749e+07	-2.56695e+07	-2.68012e+07
2	-8.70493e+07	-4.41832e+07	-4.78668e+07	-3.79111e+07	-3.67693e+07	-3.72067e+07	-3.66956e+07	-3.6406e+07	-3.49523e+07	-3.61815e+07	-3.49785e+07
3	-4.34019e+07	-4.39725e+07	-4.79267e+07	-2.91748e+07	-2.74793e+07	-2.07945e+07	-2.14449e+07	-1.77249e+07	-1.54091e+07	-1.68967e+07	-2.17899e+07
4	-3.43586e+07	-2.81061e+07	-3.72294e+07	-2.26303e+07	-1.87541e+07	-2.13334e+07	-2.18838e+07	-1.89151e+07	-1.88307e+07	-1.78323e+07	-1.83124e+07
5	-1.9814e+07	-4.0293e+07	-3.37463e+07	-1.22229e+07	-8.81499e+06	-8.8535e+06	-7.35252e+06	-6.40376e+06	-5.64297e+06	-7.2811e+06	-6.06161e+06
6	-9.41257e+06	-1.48171e+07	-1.24864e+07	68157.1	-4.3903e+06	-1.11801e+06	936579	2.37122e+06	2.51005e+06	2.3965e+06	3.0918e+06
7	-1.82935e+07	-2.25821e+07	-3.01497e+07	-3.67698e+07	-3.71437e+07	-3.33435e+07	-3.26102e+07	-3.39868e+07	-3.34479e+07	-3.28292e+07	-3.39956e+07
8	-2.30002e+07	-2.96211e+07	-3.29239e+07	-2.35534e+07	-2.33092e+07	-2.3309e+07	-2.42735e+07	-2.32337e+07	-2.30538e+07	-2.29936e+07	-2.30402e+07
9	-1.01938e+07	-1.66347e+07	-1.49944e+07	-1.43737e+07	-1.19013e+07	-1.00738e+07	-9.43534e+06	-9.29451e+06	-9.94793e+06	-9.14292e+06	-8.90084e+06
10	1.56559e+06	-6.71634e+06	-672472	-417573	-905874	-889593	-885690	-223967	-14786.2	-317437	-615809
11	2.59563e+07	1.0888e+06	1.78459e+07	1.48007e+07	1.03e+07	1.27374e+07	1.37071e+07	1.87686e+07	2.00332e+07	1.85613e+07	1.69534e+07
12	-4.68242e+06	-1.63785e+07	-7.01222e+06	-5.25659e+06	-5.33434e+06	-5.47766e+06	-5.51987e+06	-5.25127e+06	-5.0159e+06	-5.04599e+06	-5.22864e+06
13	-5.81781e+07	-5.78072e+07	-4.18248e+07	-5.33105e+07	-3.95234e+07	-3.24273e+07	-3.33556e+07	-3.27636e+07	-2.90418e+07	-2.77272e+07	-2.75713e+07
14	-5.77793e+07	-2.21799e+07	-1.72982e+07	-1.83383e+07	-1.65025e+07	-2.09534e+07	-1.96207e+07	-2.12056e+07	-1.98374e+07	-1.87938e+07	-1.90583e+07
15	-53944.2	-46123.5	-35605.5	-45550.4	-61653.5	-59007.7	31061.3	24695.4	24976.7	37705.9	35394.2
16	-3.17701e+06	-4.39622e+06	-1.32749e+06	-2.63547e+06	-1.65068e+06	-3.02401e+06	-6.4209e+06	-5.37737e+06	-5.08601e+06	-7.77545e+06	-5.07208e+06
17	-3.1793e+07	-3.16094e+07	-2.27807e+07	-2.92455e+07	-2.15199e+07	-1.76715e+07	-1.81905e+07	-1.7889e+07	-1.58274e+07	-1.50664e+07	-1.50385e+07
18	-1.49507e+07	-1.48715e+07	-1.07173e+07	-1.37492e+07	-1.00987e+07	-8.30782e+06	-8.5366e+06	-8.34221e+06	-7.40563e+06	-7.03533e+06	-7.03351e+06
19	-4.21001e+06	-4.19293e+06	-3.00718e+06	-3.81908e+06	-2.78621e+06	-2.26794e+06	-2.35687e+06	-2.34153e+06	-2.04779e+06	-1.96522e+06	-1.96981e+06
20	-6.50993e+06	-7.38266e+06	-4.71712e+06	-5.65003e+06	-4.53376e+06	-3.80564e+06	-3.82479e+06	-3.59506e+06	-2.58345e+06	-2.46897e+06	-2.24429e+06
21	-3.43661e+06	-4.08294e+06	-2.16732e+06	-3.01176e+06	-1.87107e+06	-1.60091e+06	-1.46327e+06	-1.22134e+06	-822998	-986336	-1.01372e+06
22	-5.24118e+07	-5.23579e+07	-3.77648e+07	-4.84049e+07	-3.59623e+07	-2.94283e+07	-3.06278e+07	-3.00123e+07	-2.65952e+07	-2.5415e+07	-2.52108e+07
23	-6.4639e+06	-6.66871e+06	-4.53957e+06	-5.89489e+06	-4.27566e+06	-3.50071e+06	-3.57767e+06	-3.55213e+06	-2.99518e+06	-2.93563e+06	-2.86951e+06
24	-4.37811e+07	-4.35282e+07	-3.11661e+07	-4.00343e+07	-2.94759e+07	-2.40432e+07	-2.47627e+07	-2.43914e+07	-2.14639e+07	-2.04933e+07	-2.04671e+07
25	-3.44235e+06	-3.51059e+06	-2.4001e+06	-3.21445e+06	-2.13808e+06	-1.66203e+06	-1.81786e+06	-1.77574e+06	-1.47092e+06	-1.20904e+06	-1.67954e+06
26	-3.45068e+07	-3.61677e+07	-2.31112e+07	-3.07425e+07	-2.37472e+07	-2.2035e+07	-2.34071e+07	-2.11041e+07	-1.84626e+07	-1.70165e+07	-1.73301e+07
27	-3.20148e+07	-2.92158e+07	-2.49461e+07	-2.36169e+07	-1.97401e+07	-1.71389e+07	-1.58659e+07	-1.45373e+07	-1.28804e+07	-1.28292e+07	-1.2834e+07
28	-1.75992e+07	-2.12703e+07	-2.84653e+06	-2.57609e+06	-1.7956e+06	-433612	-391147	-320460	-234251	-191003	-42930.7
29	4.64113e+06	3.88622e+06	4.32689e+06	5.00943e+06	5.10665e+06	5.20543e+06	4.99471e+06	4.90726e+06	5.00103e+06	4.81663e+06	5.42665e+06
30	-2.44422e+07	-2.25684e+07	-1.89582e+07	-1.74925e+07	-1.41994e+07	-1.2159e+07	-1.12983e+07	-1.00788e+07	-8.34589e+06	-8.15873e+06	-8.51156e+06
31	1.56953e+06	1.24518e+06	1.98963e+06	3.11066e+06	3.66141e+06	4.27737e+06	4.48522e+06	4.92264e+06	4.68854e+06	5.36629e+06	4.81001e+06
32	3.01663e+06	2.55072e+06	2.81014e+06	3.25117e+06	3.22209e+06	3.37815e+06	2.84377e+06	3.27945e+06	3.82266e+06	3.81655e+06	4.10048e+06
33	5.33368e+06	4.57412e+06	4.30697e+06	4.66852e+06	4.19158e+06	5.05104e+06	4.9986e+06	5.75712e+06	6.1073e+06	5.64936e+06	5.55449e+06
34	1.44275e+07	1.20399e+07	1.27659e+07	1.47025e+07	1.43588e+07	1.21001e+07	1.3248e+07	1.50315e+07	1.62739e+07	1.51282e+07	1.44158e+07
35	-1.89093e+06	-2.01503e+06	-823323	31741.9	-4.62827e+06	-2.43855e+06	-802757	-326451	76639.9	-45048.4	-73446.2
36	5.00741e+06	4.45078e+06	4.52164e+06	5.13093e+06	5.57503e+06	4.45241e+06	3.90004e+06	4.97717e+06	5.45843e+06	5.23114e+06	4.65607e+06
37	8.81075e+06	9.84863e+06	7.75683e+06	6.71205e+06	6.20025e+06	5.70899e+06	6.06085e+06	6.92012e+06	6.98084e+06	6.9374e+06	5.42726e+06
38	4.53727e+06	4.30899e+06	4.28172e+06	4.65993e+06	5.10264e+06	3.93912e+06	3.7374e+06	4.27107e+06	4.33252e+06	4.28775e+06	4.16543e+06
39	8.33907e+06	7.29414e+06	7.58999e+06	8.24955e+06	8.3101e+06	6.9348e+06	6.74071e+06	7.59517e+06	7.77246e+06	8.59491e+06	8.36466e+06
40	1.03326e+07	9.14585e+06	9.42621e+06	1.12947e+07	1.11103e+07	9.47936e+06	7.74579e+06	8.87869e+06	9.43268e+06	1.00724e+07	1.0014e+07
41	2.16606e+06	1.96271e+06	1.83821e+06	2.35688e+06	2.16934e+06	2.09441e+06	1.868e+06	2.14481e+06	2.41874e+06	2.14386e+06	1.97157e+06

## Sheet: proportion of output value
ID	2013	2014	2015	2016	2017	2018	2019	2020	2021	2022	2023
1	0.30699	0.306366	0.292535	0.289018	0.286694	0.307724	0.305154	0.352781	0.364616	0.368015	0.326468
2	0.511253	0.506942	0.497276	0.482981	0.424002	0.407381	0.429908	0.494353	0.545926	0.564185	0.484199
3	0.616872	0.639048	0.574929	0.570651	0.62572	0.627663	0.651708	0.717729	0.737528	0.645595	0.507186
4	0.573188	0.571597	0.557096	0.553723	0.383254	0.36709	0.388156	0.418972	0.425806	0.412271	0.332175
5	0.632792	0.658005	0.590145	0.579635	0.33468	0.396037	0.380633	0.417408	0.433369	0.410229	0.404639
6	0.597316	0.595653	0.581507	0.571033	0.540153	0.601015	0.590328	0.673998	0.713561	0.697431	0.725486
7	0.550273	0.55055	0.532272	0.527578	0.372517	0.363921	0.371159	0.437722	0.474692	0.453119	0.410081
8	0.662012	0.684165	0.624247	0.611944	0.492242	0.422043	0.393603	0.444459	0.454483	0.444687	0.396629
9	0.58572	0.585984	0.568004	0.567558	0.486798	0.465296	0.484758	0.497362	0.532268	0.524315	0.394721
10	0.518013	0.527561	0.487504	0.425567	0.386447	0.353633	0.36988	0.40161	0.427561	0.409497	0.367143
11	0.67978	0.684115	0.659754	0.592797	0.479275	0.479413	0.50783	0.574034	0.608669	0.586117	0.557434
12	0.606357	0.6	0.595142	0.596078	0.58427	0.581288	0.604667	0.657359	0.683825	0.664822	0.516061
13	0.394016	0.381907	0.388353	0.397242	0.439557	0.395017	0.442962	0.387768	0.404066	0.408525	0.404007
14	0.453949	0.446154	0.443709	0.425323	0.465714	0.402556	0.447621	0.368211	0.374599	0.386759	0.351539
15	0.624904	0.637097	0.598639	0.573248	0.557692	0.476974	0.513504	0.447154	0.457337	0.46294	0.443059
16	0.50271	0.5	0.487603	0.463415	0.439689	0.378451	0.413403	0.362231	0.374933	0.370878	0.359431
17	0.644508	0.651163	0.622378	0.605263	0.594283	0.511929	0.557369	0.491217	0.496299	0.507366	0.455388
18	0.364416	0.352941	0.358696	0.343137	0.337113	0.288607	0.362566	0.331117	0.30263	0.31448	0.282025
19	0.367023	0.354839	0.361702	0.382716	0.386364	0.389831	0.376238	0.360129	0.377581	0.332933	0.298791
20	0.515277	0.516012	0.496742	0.49267	0.377308	0.312422	0.318414	0.347645	0.391078	0.398942	0.402064
21	0.601717	0.604038	0.582289	0.576322	0.508433	0.432825	0.446248	0.459899	0.461886	0.419647	0.399961
22	0.524948	0.553047	0.47455	0.377595	0.354749	0.33293	0.242401	0.239549	0.242189	0.222222	0.240354
23	0.481028	0.478359	0.465653	0.454143	0.395957	0.350381	0.349216	0.32316	0.349593	0.312201	0.323508
24	0.639608	0.643545	0.618738	0.594424	0.577991	0.56405	0.568407	0.570131	0.58147	0.561025	0.530072
25	0.453729	0.45955	0.429896	0.401045	0.414181	0.424828	0.376534	0.39122	0.421476	0.5086	0.20661
26	0.665038	0.669059	0.644809	0.621681	0.454369	0.213554	0.172328	0.291239	0.277444	0.301887	0.277954
27	0.71863	0.713675	0.708654	0.703924	0.723759	0.70103	0.677767	0.700145	0.742832	0.702913	0.712997
28	0.344656	0.372232	0.302834	0.289631	0.308429	0.267641	0.274322	0.283857	0.293448	0.277291	0.296962
29	0.687375	0.657592	0.701533	0.698745	0.733105	0.681716	0.687328	0.720245	0.732934	0.707799	0.715292
30	0.587867	0.583333	0.574698	0.590819	0.601666	0.513303	0.523951	0.551875	0.615241	0.625608	0.604671
31	0.58084	0.568966	0.574553	0.617622	0.649897	0.605303	0.626998	0.663713	0.702366	0.710108	0.708058
32	0.609316	0.592417	0.608156	0.611593	0.614288	0.560939	0.507761	0.571871	0.655997	0.653825	0.630016
33	0.4006	0.406061	0.379378	0.351904	0.332358	0.338214	0.343506	0.391933	0.409383	0.384538	0.37561
34	0.629809	0.618658	0.623374	0.633763	0.642169	0.5	0.57508	0.624604	0.678042	0.661344	0.601339
35	0.44625	0.419624	0.452192	0.482975	0.505403	0.441044	0.391692	0.429059	0.4726	0.4726	0.438451
36	0.394814	0.375	0.395382	0.418554	0.435995	0.371248	0.322707	0.378492	0.408166	0.400384	0.347705
37	0.430715	0.470149	0.382753	0.315276	0.268462	0.265841	0.263498	0.296321	0.299949	0.294855	0.232513
38	0.221334	0.21831	0.212366	0.223222	0.2311	0.200748	0.178946	0.206988	0.212628	0.208806	0.201856
39	0.415875	0.413043	0.401667	0.404956	0.407514	0.364774	0.330035	0.363187	0.384351	0.392573	0.376584
40	0.432758	0.417445	0.429557	0.445925	0.461384	0.388559	0.327739	0.334029	0.347687	0.378799	0.351641
41	0.452341	0.441558	0.444774	0.445018	0.445194	0.421126	0.40084	0.432058	0.453497	0.423065	0.384182
