# Supplementary material for: Research on the allocation mechanism of grassland ecological compensation among different industries based on ecosystem product value accounting
Source: PLoS One. 2026 May 15;21(5):e0349316. doi: 10.1371/journal.pone.0349316 (PMC13178973; doi:10.1371/journal.pone.0349316)
Supplement: S1 File — (ZIP) [file pone.0349316.s001.zip › Dataset/Research area code.xlsx]

## Sheet: Sheet1
ID	code
Hohhot	1
Baotou	2
Wuhai	3
Chifeng	4
Tongliao	5
Ordos	6
Hulunbuir	7
Bayannur	8
Ulanqab	9
Xing’an League	10
Xilingol League	11
Alxa League	12
Lhasa	13
Shigatse	14
Chamdo	15
Nyingchi	16
Shannan	17
Nagqu	18
Ngari Prefecture	19
Xining	20
Haidong	21
Haibei Tibetan Autonomous Prefecture	22
Huangnan Tibetan Autonomous Prefecture	23
Hainan Tibetan Autonomous Prefecture	24
Golog Tibetan Autonomous Prefecture	25
Yushu Tibetan Autonomous Prefecture	26
Haixi Mongol and Tibetan Autonomous Prefecture	27
Ürümqi	28
Karamay	29
Turpan	30
Hami	31
Changji Hui Autonomous Prefecture	32
Bortala Mongol Autonomous Prefecture	33
Bayingolin Mongol Autonomous Prefecture	34
Aksu Prefecture	35
Kizilsu Kyrgyz Autonomous Prefecture	36
Kashgar Prefecture	37
Hotan Prefecture	38
Ili Kazakh Autonomous Prefecture	39
Tacheng Prefecture	40
Altay Prefecture	41
