# Supplementary material for: Research on the allocation mechanism of grassland ecological compensation among different industries based on ecosystem product value accounting
Source: PLoS One. 2026 May 15;21(5):e0349316. doi: 10.1371/journal.pone.0349316 (PMC13178973; doi:10.1371/journal.pone.0349316)
Supplement: S1 File — (ZIP) [file pone.0349316.s001.zip › Dataset/output value.xlsx]

## Sheet: animal husbandry
ID	2013	2014	2015	2016	2017	2018	2019	2020	2021	2022	2023		unit: hundred million yuan
1	106.355	126	113	107	108	114	126	137	160	167	173
2	89.7076	100.726	100.864	95.1437	91.2103	95.8042	105.07	114.926	132.75	135.169	143
3	4.20553	4.74805	4.70259	4.86392	5.00895	5.2345	5.9678	6.0312	7.8694	8.0569	8.35
4	245.355	274.403	276.958	292.312	305.938	323.324	345.901	376.04	450.006	460.481	480.3
5	239.02	267.548	269.576	262.777	270.603	282.288	305.075	332.996	399.247	407.238	431.1
6	88.4021	99.765	98.8914	107.798	117.412	123.651	136.059	149.026	194.771	202.41	217.37
7	233.909	261.971	263.667	248.476	269.123	279.043	291.008	326.962	388.915	395.968	403.59
8	148.694	168.461	165.683	158.178	184.255	200.988	220.947	244.964	293.601	309.871	328.6
9	117.631	131.933	132.406	127.968	121.712	128.149	137.944	150.064	177.234	185.861	195
10	111.464	125.15	125.33	125.51	148.48	171.45	189.02	209.33	253.24	258.88	270.48
11	98.256	105.5	115.3	117	120.08	123.16	134.9	147.38	170.44	174.3	179.44
12	11.4365	12	13.7	13.9	14	14.2	17.7	19.8	24.5	25.5	37
13	11.9043	12.9251	13.826	15.1282	18.2784	20.2086	22.4418	25.0054	26.7784	29.893	33.2
14	24.386	26	28.8	30.8669	38.9128	43.2171	47.2052	51.9912	57.5942	65.2014	75.78
15	24.208	26.6	27.8	28	28.177	29.0394	30.9925	32.9778	35.015	42.4514	49.08
16	9.7455	11	10.9	11	11.2207	11.2488	12.0139	12.9998	13.3328	15.576	18.08
17	6.319	7	7.2	7.4	7.37797	6.732	8.127	8.9823	9.8901	15.4245	18.4
18	16.5585	18.43	18.78	19	19.6043	19.8764	21.4434		27.8885	35.5229	42.28
19	5.0196	5.5	5.78	6.6	6.8	7.2	7.3	7.9	8.5	9.4	10.7
20	33.3152	37.4089	37.4566	39.1925	46.0536	51.5264	56.9795	59.0169	62.9652	65.1962	56.48
21	46.9613	52.3306	53.2004	54.9638	63.3399	69.7291	76.9972	80.9745	88.8414	93.496	87.7
22	15.6951	16.91	18.36	19.81	22.715	25.62	29.61	30.31	31.32	31.54	28.79
23	17.6242	19.62	19.985	20.35	23.205	26.06	30.27	30.83	32.17	32.08	29.07
24	28.5356	31.21	32.915	34.62	39.105	43.59	49.2	51.59	54.02	55.67	52.09
25	5.4023	5.88	6.26	6.64	7.515	8.39	9.76	10.02	10.11	10.21	69.38
26	23.3647	25.72	26.785	27.85	43.835	59.82	39.42	41.88	43.95	46.81	43.95
27	25.276	27.8	29	29.46	33.36	37.415	41.47	43.49	48.45	51.92	49.63
28	26.2114	27.3223	31.5797	28.2782	25.4181	27.304	27.0297	28.0592	31.144	32.9272	32.47
29	4.67335	5.16133	5.34059	4.9	5.0296	16.1518	16.9417	20.904	18.5328	22.4458	21.1
30	43.61	48	50	49.7699	49.5397	53.4912	59.9784	66.9851	74.7286	80.0856	75.64
31	31.6172	35	36.05	38.3356	40.6213	41.382	44.992	46.0191	46.2308	48.4619	48.02
32	198.114	222	223.2	224.695	226.19	234.32	242.45	277.05	298.81	295.5	283.7
33	37.7938	40	44.93	54.39	63.85	73.025	82.2	101.67	101.82	113.15	114
34	167.801	178	199.08	177.19	155.3	174.23	189.195	204.16	217.87	231.7	207.93
35	202.964	223	233.1	246.25	259.4	286.385	313.37	396.24	473.8	473.8	426.67
36	13.3144	14.9	15.02	15.28	15.54	16.76	17.98	23.49	26.83	29.44	27.73
37	224.725	245	260	268.6	277.2	300.85	324.5	387.03	422.7	493.14	469.19
38	57.1424	64	64.41	66.535	68.66	72.575	76.49	96.41	107.44	117.11	120
39	398.991	444	452.61	471.45	490.29	536.405	582.52	691.45	729.53	788.42	747.7
40	178.979	187	215.2	190.2	165.2	230.92	296.64	345.55	376	395.07	372.74
41	42.6755	47	48.9	50.13	51.36	54.885	58.41	56.38	61.45	72.44	69.49

## Sheet: industry
ID	2013	2014	2015	2016	2017	2018	2019	2020	2021	2022	2023
呼和浩特市	711.91	848.246	867.2	884.48	801.366	823.903	815.931	1053.03	1155	1337	1284
包头市	1491.1	1792.34	1800.67	1822.04	1212.89	1066.6	1152.98	1571.09	1974.75	2329.42	2145
乌海市	290.586	381.046	319.16	323.766	307.183	342.557	363.022	511.001	586.431	455.108	297.83
赤峰市	723.047	859.665	882.617	908.641	476.731	508.301	550.056	669.92	723.017	716.328	611.8
通辽市	835.913	1065.48	948.772	977.615	345.054	389.983	369.947	449.968	503.901	492.998	507.7
鄂尔多斯市	1973.85	2356.24	2400.02	2461.23	1969.29	2092.34	2005.9	3078.13	3866.23	3938.8	4458.4
呼伦贝尔市	582.889	693.819	710.733	724.034	366.473	332.608	326.988	449.995	544.512	543.757	544.21
巴彦淖尔市	385.443	478.231	450.548	463.365	309.559	284.462	257.043	328.027	359.678	378.486	362.4
乌兰察布市	364.577	434.679	443.82	460.234	312.918	316.332	334.025	374.979	447.513	471.433	402.3
兴安盟	149.686	198.98	161.71	124.44	123.86	123.28	132.75	157.62	183.12	181.78	197.24
锡林郭勒盟	509.383	613.72	613.71	468.76	310	323.81	357.99	497.9	595.4	592.26	588.94
阿拉善盟	120.765	144	147	152	156	163.4	173.6	226	261.7	252.3	194.4
拉萨市	111.507	127.757	140.935	162.798	229.669	236.138	290.387	278.027	291.421	328.906	386.57
日喀则市	51.875	58	67	66.728	95.1418	94.9158	123.004	108.994	114.03	132.194	136.58
昌都市	69.305	79	88	90	91.0394	91.5603	114.002	110.01	120.273	134.969	149.28
林芝市	47.31	55	59	57	61.0241	60.8364	73.9934	70.9973	72.9872	81.7504	89.75
山南市	71.795	84	89	92	93.268	92.2845	115.305	112.006	115.692	130.685	130.25
那曲市	26.145	30	33	35	39.1272	39.8634	54.2241	52.0959	49.9677	57.071	57.55
阿里地区	9.9268	11	12.92	15.5	17	18.4	19	22.4	25.6	27.7	28.43
西宁市	445.78	530.652	543.517	595.626	467.997	398.798	419.04	517.986	618.308	692.485	725.97
海东市	158.586	189.283	192.852	211.991	197.333	184.934	195.012	218.004	219.007	204.16	207.1
海北藏族自治州	31.7807	43.11	33.47	23.83	22.915	22	15.87	16.79	16.82	16.36	20.93
黄南藏族自治州	21.3517	25.42	26.03	26.64	26.44	26.24	27.63	25.73	27.52	25.41	30.4
海南藏族自治州	57.3779	70.14	68.12	66.1	70.015	73.93	75.24	80.97	85.04	87.98	96.77
果洛藏族自治州	11.0701	13.69	12.985	12.28	14.165	16.05	14.73	16.22	18.33	28.98	12.44
玉树藏族自治州	19.2228	23.31	23.01	22.71	14.065	5.42	4.16	8.51	7.86	9.76	7.88
海西蒙古族藏族自治州	280.469	334	341.83	349.66	428.4	410.19	391.98	469.3	589.89	545.65	569.15
乌鲁木齐市	702.783	906.067	787.387	704.005	948.218	906.152	907.998	1040.04	1133.25	1146.62	1327.33
克拉玛依市	349.604	410.514	431.905	501	654.746	652.299	598.015	757.046	857.142	876.647	934.1
吐鲁番市	82.5601	98	100.94	129.004	157.067	169.651	164.008	201.994	278.256	317.755	341.5
哈密市	170.793	198	213.55	267.945	322.341	341.159	353.005	451.976	577.885	663.623	733.81
昌吉回族自治州	433.385	500	544.3	622.635	700.97	641.125	581.28	812.72	1227.18	1329.86	1402.1
博尔塔拉蒙古自治州	57.6559	67	71.93	80.25	88.57	94.935	101.3	135.75	155.5	153.65	154
巴音郭楞蒙古自治州	339.466	378	439.99	500.045	560.1	361.04	522.4	683.76	882.79	905.71	892.7
阿克苏地区	188.435	201	253.06	320.63	388.2	390.275	392.35	501.27	662.75	662.75	669.65
克孜勒苏柯尔克孜自治州	25.203	27	33.73	41.575	49.42	49.105	48.79	65.99	77.67	81.31	79.6
喀什地区	157.825	189	191.3	192.35	193.4	202.85	212.3	270.23	283.71	299.34	269.18
和田地区	28.0166	31	36.51	45.63	54.75	56.885	59.02	74.58	81.46	85.36	87
伊犁哈萨克自治州	350.613	399	445.85	513.67	581.49	580.45	579.41	717.56	796.31	877.62	950
塔城地区	117.611	134	149.4	159.65	169.9	157.205	144.51	160	178	212.76	220.12
阿勒泰地区	59.3035	68	74.9	89.255	103.61	107.145	110.68	135.96	153.4	147.4	151.94

## Sheet: tourism
ID	2013	2014	2015	2016	2017	2018	2019	2020	2021	2022	2023
呼和浩特市	1607.09	1920.49	2097.23	2175.81	1993.83	1853.5	1857.9	1931.9	2012.71	2296	2649
包头市	1425.46	1743.25	1820.4	1950.45	1647.69	1551.59	1528.95	1606.98	1642.5	1799.41	2285
乌海市	180.478	215.225	235.969	243.597	183.744	203.209	194.01	200.968	208.7	249.835	289.39
赤峰市	538.402	644.304	701.701	732.326	767.171	876.375	867.043	929.04	974.977	1021.19	1230
通辽市	485.079	553.776	658.922	708.99	685.943	594.73	601.978	628.036	658.852	708.764	747
鄂尔多斯市	1330.68	1599.48	1727.22	1848.91	1676.51	1389.01	1392.04	1488.84	1551.99	1708.79	1687
呼伦贝尔市	476.384	566.411	624.55	648.34	617.304	581.349	554.004	578.043	602.573	656.275	782.87
巴彦淖尔市	196.787	220.769	271.199	293.837	319.316	389.55	396.009	410.009	431.721	472.643	551.3
乌兰察布市	257.865	307.115	337.548	350.668	329.89	363.519	355.031	378.957	393.253	427.707	616.9
兴安盟	139.276	178.19	170	167.97	196.65	225.33	226.15	234.85	245.17	262.13	339.99
锡林郭勒盟	239.952	283.38	316.5	322	336.81	351.62	346.95	369.47	382.8	418.22	467.58
阿拉善盟	78.4	96	100	103	111	117.7	113.5	117.8	121	127.2	182.3
拉萨市	171.495	206.767	221.969	247.023	292.832	361.654	365.171	438.967	429.801	476.2	570.27
日喀则市	62.4	72	84	90.1598	109.15	140.867	151.791	187.015	190.376	209.605	251.94
昌都市	41.6	45	59	67	72.2036	100.4	108.006	136.012	142.712	156.579	187.65
林芝市	46.8	55	62	66	77.7652	99.9148	104.993	125.003	121.68	138.674	159.95
山南市	39.6	45	54	60	63.674	87.9835	91.5685	116.011	117.418	126.89	155.77
那曲市	45.6	55	59	67	76.9385	98.2602	95.3325	105.238	115.144	124.406	146.51
阿里地区	17.12	20	22.8	25	27	28.8	31.5	39.8	42.2	55.5	66.72
西宁市	419.346	497.72	550.646	613.35	772.363	877.675	896.981	971.997	962.726	1043.32	1079.64
海东市	104.97	124.08	138.344	155.844	190.787	242.337	241.991	256.022	255.152	282.344	310.7
海北藏族自治州	28.76	34.84	37.06	39.28	41.68	44.08	49.6	53.3	52.63	57.26	66.15
黄南藏族自治州	23.036	27.72	29.87	32.02	40.335	48.65	51.49	53.89	51.2	55.98	63.57
海南藏族自治州	32.33	38.85	41.975	45.1	51.12	57.14	57.13	61.05	61.21	68.84	85.79
果洛藏族自治州	13.328	16.1	17.22	18.34	20.035	21.73	24.39	25.24	25.16	28	47.77
玉树藏族自治州	9.682	11.53	12.675	13.82	16.89	19.96	19.98	20.71	20.47	22.57	20.47
海西蒙古族藏族自治州	109.814	134	140.535	147.07	163.51	174.935	186.36	200.99	204.22	230.62	229.1
乌鲁木齐市	1336.3	1528.08	1812.67	1726.69	2126.13	2479.54	2401.97	2623.9	2728.6	2988.46	3142.36
克拉玛依市	159.003	213.754	183.754	216	238.367	304.549	272.043	294.05	312.325	361.907	371.8
吐鲁番市	57.88	70	74.7	89.3434	103.987	160.858	149.013	164.02	174.015	190.159	223.27
哈密市	123.252	150	158.13	165.888	173.647	222.458	210.003	229.005	244.884	270.915	302.56
昌吉回族自治州	277.88	344	350.7	395.42	440.14	501.825	563.51	608.44	643.53	704.11	823.4
博尔塔拉蒙古自治州	86.268	98	117.67	147.795	177.92	185.76	193.6	210.61	224.34	245.92	256
巴音郭楞蒙古自治州	199.532	233	265.83	288.965	312.1	361.04	385.995	410.95	419.18	463.79	591.82
阿克苏地区	233.828	278	306.57	343.235	379.9	494.615	609.33	667.03	739.6	739.6	857.66
克孜勒苏柯尔克孜自治州	38.632	45	51.58	57.755	63.93	83.165	102.4	108.36	112.62	121.77	149.33
喀什地区	208.6	213	308.5	417.75	527	560.2	593.4	641.72	662.15	715.87	888.52
和田地区	98.564	111	135.41	158.785	182.16	226.48	270.8	285.73	301.65	323.44	344
伊犁哈萨克自治州	492.46	567	664.15	754.79	845.43	1010.81	1176.19	1258.17	1275.52	1357.94	1572.68
塔城地区	154.16	187	198.4	198.37	198.34	247.38	296.42	319	333.955	348.91	405.86
阿勒泰地区	71.8	86	93.5	111.31	129.12	147.28	165.44	178.72	184.86	201.01	243.55
